# Supplementary material for: The evolution of tit-for-tat in bacteria via the type VI secretion system
Source: Nat Commun. 2020 Oct 26;11:5395. doi: 10.1038/s41467-020-19017-z (PMC7589516; doi:10.1038/s41467-020-19017-z)
Supplement: Supplementary file 12 — Source Data [file 41467_2020_19017_MOESM12_ESM.xlsx]

## Sheet: Fig 1
Fig 1B											Fig 1C											Fig 1D
Final R strain frequencies as function of firing rate (kfire) and initial cell density											Invasion analyses for R vs U at high density (200:200)											Mean fitness (average of 10 replicates) of random attackers
Nhits = 2 cases																									k_fire (R1) [firings cell^-1 h^-1]
Density (U:R) 10:10			Replicate										kfire [firings cell^-1 h^-1]										R1 fitness		0	10	30	50	75	100	125	150	175	200	225	250
			1	2	3	4	5	Mean	STD				0	10	30	50	100	150	200	250			k_fire (R2)	0	8.06746	7.57874	7.05593	6.59206	6.31783	6.60385	6.36275	6.23111	6.66811	6.79893	6.85937	7.03162
	kfire [firings cell^-1 h^-1]	0	0.398982	0.419101	0.40272	0.39276	0.438773	0.410467	0.0185823		Local invasion index	Inv_local	0.950821	1.16766	1.77025	2.29802	4.90281	4.76192	6.02226	7.66735				10	8.22875	7.89682	7.19975	6.78026	6.50636	6.33664	6.28366	6.42378	6.54509	6.57391	6.71721	7.1445
		10	0.392975	0.460717	0.46075	0.482621	0.416981	0.442809	0.0366678			Interpretation	U invades R	R invades U										30	8.44387	8.24855	7.74925	7.30344	6.97821	6.57376	6.82788	6.79804	6.85275	6.92122	7.03724	7.35149
		30	0.431469	0.430386	0.455525	0.437937	0.457755	0.442614	0.0131487															50	8.40797	8.3822	7.90804	7.60579	7.3349	7.15994	6.99166	7.08871	7.0984	7.18187	7.18182	7.41218
		50	0.465925	0.428815	0.486052	0.420338	0.538993	0.468025	0.047899															75	8.40726	8.31313	8.06756	7.75094	7.51584	7.35016	7.28725	7.30788	7.29123	7.32601	7.57142	7.521
		100	0.338256	0.393107	0.322097	0.342033	0.424132	0.363925	0.0429074		Global invasion indices	Inv_global_1	0.972894	1.02403	1.08179	1.08694	1.08898	1.07129	1.05943	1.03811				100	8.36015	8.29296	8.07716	7.80766	7.61274	7.4355	7.30399	7.35417	7.37624	7.43486	7.53237	7.66266
		150	0.29741	0.22008	0.287396	0.317203	0.252454	0.274909	0.0386052			Inv_global_2	1.03409	0.934777	0.665179	0.524096	0.26429	0.27693	0.217523	0.178778				125	8.3032	8.24003	8.05757	7.80427	7.5603	7.46517	7.29249	7.29779	7.35557	7.47897	7.53755	7.65423
		200	0.169344	0.232651	0.19802	0.207233	0.21889	0.205228	0.0238867			Interpretation	U invades R	Rinvades U										150	8.1926	8.12966	7.91253	7.72924	7.49256	7.38955	7.2726	7.25309	7.31342	7.41555	7.51887	7.62813
		250	0.166005	0.139093	0.167009	0.11881	0.115691	0.141322	0.024687															175	8.10982	8.0006	7.81738	7.63978	7.37332	7.36958	7.17029	7.11586	7.16384	7.28721	7.2845	7.36077
																								200	7.96804	7.82578	7.72391	7.53675	7.26823	7.18374	7.09772	6.93815	6.99962	7.1541	7.17922	7.38364
Density (U:R) 20:20			Replicate																					225	7.78386	7.78507	7.52092	7.25555	7.06049	6.91055	6.8408	6.8818	6.831	6.88887	7.08231	7.28921
			1	2	3	4	5	Mean	STD															250	7.5501	7.52975	7.34673	7.02637	6.80775	6.60108	6.51977	6.54502	6.54049	6.75768	6.82187	7.00273
	kfire [firings cell^-1 h^-1]	0	0.405291	0.385456	0.429473	0.39763	0.430792	0.409728	0.0199296
		10	0.456863	0.44555	0.439609	0.424251	0.446331	0.442521	0.0119547
		30	0.454159	0.497595	0.496763	0.461393	0.47376	0.476734	0.0199387																k_fire (R1) [firings cell^-1 h^-1]
		50	0.47592	0.576349	0.42464	0.517584	0.509457	0.50079	0.0558652														R2 fitness		0	10	30	50	75	100	125	150	175	200	225	250
		100	0.443907	0.457738	0.443005	0.526891	0.514523	0.477213	0.0403693														k_fire (R2)	0	8.06731	8.25931	8.38138	8.43084	8.43141	8.30439	8.27555	8.2215	8.04771	7.9245	7.78581	7.61422
		150	0.389425	0.395808	0.394775	0.334415	0.438106	0.390506	0.036944															10	7.61551	7.90962	8.22596	8.31667	8.33577	8.3017	8.24355	8.16812	8.03044	7.94646	7.7979	7.52781
		200	0.290932	0.332341	0.321571	0.274701	0.476753	0.33926	0.080263															30	6.85789	7.26141	7.69322	7.97192	8.07317	8.14312	8.03606	7.93259	7.83342	7.7048	7.58732	7.33076
		250	0.195587	0.249154	0.235794	0.172366	0.197402	0.210061	0.031548															50	6.76812	6.59611	7.43284	7.59298	7.80902	7.86443	7.85036	7.76605	7.65494	7.49476	7.35409	7.0422
																								75	6.43903	6.58977	6.9584	7.33157	7.56756	7.52024	7.5943	7.49455	7.37727	7.25013	7.01131	6.82731
Density (U:R) 50:50			Replicate																					100	6.31417	6.42476	6.80966	7.21368	7.36841	7.51117	7.39176	7.36042	7.26857	7.15425	6.9445	6.65115
			1	2	3	4	5	Mean	STD															125	6.29802	6.29085	6.68519	7.10002	7.35468	7.33172	7.33954	7.38382	7.18845	7.02588	6.81009	6.50522
	kfire [firings cell^-1 h^-1]	0	0.425828	0.441025	0.432507	0.446646	0.447643	0.43873	0.00938845															150	6.43308	6.44994	6.86622	7.18209	7.27349	7.29473	7.33537	7.25009	7.09277	7.09496	6.84781	6.63346
		10	0.518952	0.500833	0.535735	0.482371	0.54503	0.516584	0.0254959															175	6.33647	6.61236	6.88916	7.04519	7.22925	7.27707	7.37129	7.43859	7.1508	6.97684	6.90666	6.6573
		30	0.669617	0.681476	0.68678	0.614346	0.629941	0.656432	0.032385															200	6.53709	6.89587	6.82511	7.02118	7.33227	7.34517	7.38075	7.37371	7.28446	7.11422	6.95736	6.76334
		50	0.792826	0.721476	0.665443	0.641066	0.710449	0.706252	0.0584358															225	6.93551	6.68838	7.06386	7.38264	7.4916	7.62163	7.47719	7.46737	7.42706	7.25021	7.01866	6.80237
		100	0.759046	0.676353	0.819168	0.802817	0.616945	0.734866	0.0860782															250	7.21151	7.12111	7.2358	7.5152	7.58713	7.70473	7.64523	7.63707	7.49978	7.33095	7.14378	6.96473
		150	0.726009	0.734877	0.739454	0.723739	0.670866	0.718989	0.0276535
		200	0.539943	0.505638	0.591578	0.656615	0.52595	0.563945	0.0607673
		250	0.484899	0.442962	0.359787	0.608579	0.438426	0.466931	0.0911784													Invasion indices computed using mean fitness matrices
																									k_fire (R1) [firings cell^-1 h^-1]
Density (U:R) 100:100			Replicate																				Local invasion index		0	10	30	50	75	100	125	150	175	200	225	250
			1	2	3	4	5	Mean	STD														k_fire (R2)	0	1.00002	0.917599	0.841858	0.781899	0.74932	0.795224	0.768861	0.757904	0.828572	0.857963	0.881009	0.923486
	kfire [firings cell^-1 h^-1]	0	0.446738	0.443695	0.432037	0.442954	0.434822	0.440049	0.00628458															10	1.08052	0.998382	0.875247	0.815261	0.780535	0.763294	0.762252	0.786445	0.815035	0.827275	0.861413	0.94908
		10	0.602465	0.574049	0.587505	0.595601	0.612021	0.594328	0.0144799															30	1.23126	1.13594	1.00728	0.916146	0.86437	0.807278	0.849655	0.856976	0.87481	0.898299	0.927501	1.00283
		30	0.733906	0.717258	0.804316	0.809354	0.720191	0.757005	0.0459551															50	1.24229	1.27078	1.06393	1.00169	0.939285	0.91042	0.890617	0.912783	0.927297	0.958252	0.976575	1.05254
		50	0.83738	0.748458	0.876926	0.812462	0.848055	0.824656	0.0484674															75	1.30567	1.26152	1.1594	1.0572	0.993166	0.977383	0.959568	0.975092	0.988337	1.01047	1.07989	1.10161
		100	0.914279	0.791473	0.845153	0.853525	0.854868	0.85186	0.0435877															100	1.32403	1.29078	1.18613	1.08234	1.03316	0.989927	0.988125	0.99915	1.01481	1.03922	1.08465	1.15208
		150	0.881794	0.885165	0.77907	0.86309	0.866973	0.855218	0.0435938															125	1.31838	1.30984	1.20529	1.09919	1.02796	1.0182	0.99359	0.988349	1.02325	1.06449	1.10682	1.17663
		200	0.894036	0.896092	0.86999	0.853949	0.928729	0.888559	0.0284738															150	1.27351	1.26042	1.15238	1.07618	1.03012	1.013	0.991442	1.00041	1.03111	1.04519	1.098	1.14995
		250	0.703531	0.86873	0.879704	0.799863	0.842023	0.81877	0.0713919															175	1.27986	1.20995	1.13474	1.0844	1.01993	1.01271	0.972732	0.956614	1.00182	1.04449	1.05471	1.10567
																								200	1.2189	1.13485	1.13169	1.07343	0.991267	0.978023	0.961653	0.940931	0.960897	1.00561	1.03189	1.09172
Density (U:R) 200:200			Replicate																					225	1.12232	1.16397	1.0647	0.982786	0.942454	0.906702	0.914888	0.921583	0.919744	0.950162	1.00907	1.07157
			1	2	3	4	5	Mean	STD															250	1.04695	1.05738	1.01533	0.934955	0.897276	0.856756	0.85279	0.857007	0.872091	0.921802	0.954939	1.00546
	kfire [firings cell^-1 h^-1]	0	0.451603	0.44212	0.45287	0.444759	0.439679	0.446206	0.00580823
		10	0.634379	0.644467	0.667503	0.660115	0.655635	0.65242	0.0130936
		30	0.884376	0.903089	0.876796	0.874954	0.861791	0.880201	0.0151606																k_fire (R1) [firings cell^-1 h^-1]
		50	0.921931	0.935718	0.968973	0.929401	0.871411	0.925487	0.0351708														Global invasion index		0	10	30	50	75	100	125	150	175	200	225	250
		100	0.925512	0.972376	0.982887	0.980975	0.98824	0.969998	0.0255149														k_fire (R2)	0	1.00002	0.958167	0.917162	0.868179	0.834857	0.879204	0.866914	0.859452	0.932498	0.955682	0.977305	1.0096
		150	0.986524	0.978831	0.941015	0.960795	0.980584	0.96955	0.0186205															10	1.02001	0.998382	0.935857	0.892965	0.85977	0.843629	0.856138	0.886028	0.915294	0.924053	0.957051	1.02581
		200	0.999375	0.93265	0.992437	0.971565	0.972873	0.97378	0.0259837															30	1.04668	1.04285	1.00728	0.961867	0.922122	0.875198	0.930287	0.937649	0.958319	0.972872	1.00265	1.05553
		250	0.993307	0.991792	0.934838	0.970853	0.984766	0.975111	0.0242004															50	1.04223	1.05975	1.02792	1.00169	0.969256	0.953239	0.952603	0.977741	0.992673	1.00951	1.02325	1.06425
																								75	1.04214	1.05101	1.04866	1.0208	0.993166	0.978564	0.992876	1.00797	1.01964	1.02977	1.07876	1.07987
																								100	1.0363	1.04847	1.04991	1.02827	1.00597	0.989927	0.995156	1.01436	1.03153	1.04507	1.07319	1.10021
																								125	1.02924	1.04177	1.04736	1.02783	0.999042	0.993876	0.99359	1.00658	1.02864	1.05127	1.07393	1.099
																								150	1.01553	1.02782	1.02851	1.01795	0.99009	0.983809	0.99088	1.00041	1.02274	1.04236	1.07127	1.09525
																								175	1.00527	1.0115	1.01614	1.00616	0.974334	0.98115	0.97694	0.981485	1.00182	1.02432	1.03788	1.05686
																								200	0.987694	0.9894	1.00399	0.992594	0.960447	0.956409	0.967053	0.956974	0.978858	1.00561	1.02288	1.06015
																								225	0.964863	0.984253	0.977604	0.955561	0.932994	0.920037	0.932047	0.949202	0.955278	0.968325	1.00907	1.04659
																								250	0.935888	0.951974	0.954961	0.925377	0.899597	0.878835	0.888308	0.90275	0.914652	0.949884	0.971962	1.00546

## Sheet: Fig 2
Fig 1C											Fig 2D											Fig 2F											Fig 2G
Final R strain frequencies as function of firing rate (kfire) and initial cell density											Invasion analyses for R vs TFT at high density (200:200)											Final R strain frequencies as function of firing rate (kfire) and initial cell density											Invasion analyses for R vs 2TFT at high density (200:200)
Density (TFT:R) 10:10			Replicate										kfire [firings cell^-1 h^-1]									Density (2TFT:R) 10:10			Replicate										kfire [firings cell^-1 h^-1]
			1	2	3	4	5	Mean	STD				0	10	30	50	100	150	200	250					1	2	3	4	5	Mean	STD				0	10	30	50	100	150	200	250
	kfire [firings cell^-1 h^-1]	0	0.50598	0.526178	0.552795	0.50975	0.466087	0.512158	0.0316798		Local invasion index	Inv_local	0.999976	1.1075	1.26406	1.32864	1.34256	1.00682	0.804852	0.576042			kfire [firings cell^-1 h^-1]	0	0.486687	0.490361	0.484584	0.52591	0.487981	0.495105	0.0173477		Local invasion index	Inv_local	0.999999	0.858695	0.765041	0.640015	0.467877	0.256343	0.0217707	0.00668922
		10	0.507841	0.481572	0.479383	0.496723	0.503845	0.493873	0.0128833			Interpretation	TFT invades R	R invades TFT					TFT invades R					10	0.416584	0.460922	0.420251	0.435978	0.402804	0.427308	0.0221942			Interpretation	2TFT invades R
		30	0.504834	0.482265	0.485659	0.449363	0.435031	0.47143	0.0284938															30	0.357187	0.398533	0.394305	0.432163	0.406428	0.397723	0.0270064
		50	0.449521	0.438482	0.41634	0.437032	0.470124	0.4423	0.0196379															50	0.302778	0.235635	0.338016	0.336073	0.332793	0.309059	0.0434801
		100	0.273788	0.322623	0.298828	0.285786	0.353287	0.306862	0.0316478		Global invasion indices	Inv_global_1	0.999991	0.992995	1.00764	1.00835	0.980641	0.879649	0.759844	0.585809				100	0.192006	0.214478	0.244332	0.14265	0.185859	0.195865	0.0375575		Global invasion indices	Inv_global_1	0.999996	0.861827	0.775341	0.661661	0.500944	0.280251	0.0242294	0.00749779
		150	0.23057	0.15083	0.158138	0.18933	0.180824	0.181938	0.0314448			Inv_global_2	1.00223	0.947729	0.86047	0.833939	0.861886	1.06653	1.15763	1.33164				150	0.0526789	0.107755	0.0577497	0.131865	0.106811	0.0913718	0.0345472			Inv_global_2	1.00221	1.06087	1.09397	1.13599	1.26337	1.33457	1.36468	1.46771
		200	0.0550851	0.054051	0.0873901	0.165914	0.120348	0.0965576	0.0474002			Interpretation	TFT invades R	No invasion	R invades TFT		No invasion	TFT invades R						200	0.00858353	0.0389906	0.0252664	0.0179882	0.0437607	0.0269179	0.0145606			Interpretation	2TFT invades R
		250	0.0466131	0.0536544	0.0273064	0.0333745	0.0292911	0.0380479	0.0115198															250	0.026516	0.0226891	0.0103357	0.00907756	0.00325213	0.0143741	0.00980593
Density (TFT:R) 20:20			Replicate																			Density (2TFT:R) 20:20			Replicate
			1	2	3	4	5	Mean	STD																1	2	3	4	5	Mean	STD
	kfire [firings cell^-1 h^-1]	0	0.524033	0.467953	0.500889	0.496456	0.482332	0.494333	0.0210324														kfire [firings cell^-1 h^-1]	0	0.501239	0.519037	0.50881	0.506208	0.495742	0.506207	0.00874021
		10	0.525139	0.496441	0.487259	0.510842	0.511558	0.506248	0.014688															10	0.454487	0.467866	0.440662	0.430111	0.468661	0.452357	0.0169007
		30	0.487518	0.513516	0.508478	0.47481	0.531021	0.503068	0.0221364															30	0.365796	0.343883	0.378808	0.354313	0.311163	0.350793	0.0256932
		50	0.4429	0.426534	0.486649	0.468606	0.433125	0.451563	0.0253128															50	0.301874	0.250098	0.294975	0.315515	0.29313	0.291119	0.0245587
		100	0.337621	0.314818	0.29748	0.289457	0.270616	0.301998	0.0254748															100	0.203601	0.131747	0.132613	0.0911842	0.0999315	0.131815	0.044219
		150	0.188715	0.188472	0.184467	0.202164	0.183791	0.189522	0.00741581															150	0.0426649	0.0893729	0.119632	0.046644	0.0709644	0.0738556	0.031851
		200	0.0742106	0.111672	0.075215	0.0895594	0.0832423	0.0867798	0.015261															200	0.0203716	0.0197005	0.0275766	0.0496705	0.0206816	0.0276002	0.0127438
		250	0.0330589	0.0146521	0.00682539	0.0249931	0.0167753	0.0192609	0.0100661															250	0.00517972	0.00560187	0.0102109	0.00365452	0.00453576	0.00583655	0.00255316
Density (TFT:R) 50:50			Replicate																			Density (2TFT:R) 50:50			Replicate
			1	2	3	4	5	Mean	STD																1	2	3	4	5	Mean	STD
	kfire [firings cell^-1 h^-1]	0	0.50142	0.499988	0.49844	0.48439	0.506394	0.498126	0.00823801														kfire [firings cell^-1 h^-1]	0	0.500021	0.504792	0.49711	0.512117	0.494476	0.501703	0.00696677
		10	0.521294	0.501672	0.537306	0.550486	0.530994	0.52835	0.018294															10	0.391839	0.417172	0.41618	0.433971	0.398889	0.41161	0.0166173
		30	0.50553	0.554107	0.551012	0.592027	0.553181	0.551172	0.0306798															30	0.340734	0.312664	0.302092	0.333097	0.352991	0.328316	0.020728
		50	0.494391	0.523688	0.494704	0.49713	0.526699	0.507322	0.0163831															50	0.242267	0.278579	0.258458	0.308281	0.230722	0.263661	0.0307542
		100	0.349363	0.433134	0.481113	0.379437	0.484543	0.425518	0.0603235															100	0.0987854	0.0964426	0.102331	0.106896	0.156765	0.112244	0.0251983
		150	0.265813	0.196877	0.210114	0.201761	0.239393	0.222791	0.0291592															150	0.0368914	0.0462887	0.0165483	0.0377179	0.0389346	0.0352762	0.0111126
		200	0.07972	0.0751979	0.0795805	0.146821	0.0923384	0.0947315	0.029814															200	0.00359099	0.00733098	0.029768	0.00355798	0.0119077	0.0112311	0.0109148
		250	0.0614735	0.0464471	0.0289718	0.0331538	0.0601247	0.0460342	0.0149509															250	0.00190301	0.00993091	0.0032153	0.00217514	0.0136124	0.00616734	0.00530164
Density (TFT:R) 100:100			Replicate																			Density (2TFT:R) 100:100			Replicate
			1	2	3	4	5	Mean	STD																1	2	3	4	5	Mean	STD
	kfire [firings cell^-1 h^-1]	0	0.493268	0.497935	0.507765	0.498903	0.489476	0.49747	0.00688885														kfire [firings cell^-1 h^-1]	0	0.49559	0.501767	0.489424	0.516344	0.510964	0.502818	0.010978
		10	0.570869	0.556378	0.550003	0.568746	0.543675	0.557934	0.0117566															10	0.411899	0.389287	0.394943	0.396615	0.410095	0.400568	0.00992082
		30	0.62151	0.638534	0.60632	0.621795	0.618159	0.621264	0.0115278															30	0.289602	0.311893	0.312419	0.243991	0.296613	0.290904	0.0280114
		50	0.661617	0.64702	0.603151	0.649836	0.620005	0.636326	0.0239971															50	0.226008	0.185611	0.207333	0.254615	0.190767	0.212867	0.0281849
		100	0.59493	0.56924	0.532346	0.50158	0.580233	0.555666	0.0380743															100	0.0663698	0.0590606	0.155502	0.0583541	0.109274	0.0897122	0.0423637
		150	0.334512	0.297414	0.352758	0.343597	0.295973	0.32485	0.026506															150	0.0571266	0.0156383	0.0567335	0.0133373	0.0633785	0.0412428	0.0245792
		200	0.121269	0.133691	0.165189	0.149342	0.154655	0.144829	0.0173966															200	0.0393287	0.0266274	0.000458126	0.0180634	0.0175773	0.020411	0.0142143
		250	0.0657941	0.0539313	0.0478344	0.0804075	0.0511912	0.0598317	0.0133447															250	0.00762937	0.00749044	0.0077415	0.00128978	0.00178317	0.00518685	0.00333807
Density (TFT:R) 200:200			Replicate																			Density (2TFT:R) 200:200			Replicate
			1	2	3	4	5	Mean	STD																1	2	3	4	5	Mean	STD
	kfire [firings cell^-1 h^-1]	0	0.494888	0.499372	0.505499	0.496406	0.495559	0.498345	0.0043503														kfire [firings cell^-1 h^-1]	0	0.496639	0.497968	0.50079	0.500944	0.498695	0.499007	0.00185167
		10	0.598926	0.606022	0.594089	0.594457	0.598419	0.598383	0.00480897															10	0.341339	0.367738	0.35002	0.363446	0.351782	0.354865	0.0106685
		30	0.701747	0.740725	0.704723	0.668289	0.722597	0.707616	0.0269726															30	0.270247	0.280848	0.244577	0.246986	0.297323	0.267996	0.022473
		50	0.811693	0.752654	0.717639	0.687998	0.723374	0.738672	0.0468291															50	0.247668	0.151674	0.136804	0.151747	0.184816	0.174542	0.0444964
		100	0.846181	0.760816	0.710795	0.724425	0.628792	0.734202	0.0790607															100	0.0896734	0.0578163	0.0856372	0.0875718	0.0907648	0.0822927	0.0138239
		150	0.518561	0.549032	0.508752	0.493439	0.465512	0.507059	0.0308566															150	0.0384479	0.0463616	0.0396518	0.0264718	0.0142371	0.033034	0.0127192
		200	0.365072	0.262074	0.317769	0.340728	0.302883	0.317705	0.0390132															200	0.00549081	0.00150141	0.0085664	0.0118145	0.0117775	0.00783013	0.0044024
		250	0.12556	0.120443	0.126654	0.174769	0.154548	0.140395	0.0233923															250	0.0098209	0.0062014	0.00285319	7.02801e-05	0.00642518	0.00507419	0.00372824

## Sheet: Fig 3
Fig 3B								Fig 3D								Fig 3E
Comparing probabilities for i) scoring hits and ii) hitting non-kin cells, R attackers vs 2TFT attackers								Comparing growth rates of R and 2TFT cells (at kfire = 50.0, density (R:2TFT) 50:50, 5 replicates								Final R-strain frequencies for different 2TFT competitor varients
100 replicates																				Cost factor 0.0									Cost factor 0.0005									Cost factor 0.001									Cost factor 0.002
										R cells		2TFT cells									Replicate									Replicate									Replicate									Replicate
			Probability of scoring hit on any cell		Probability of striking non-kin cell				Replicate	Mean growth rate	Num. cells	Mean growth rate	Num. cells			R vs 2TFT	Aiming	Cost saving		k_fire	1	2	3	4	5	Mean	STD		k_fire	1	2	3	4	5	Mean	STD		k_fire	1	2	3	4	5	Mean	STD		k_fire	1	2
		Replicate	With R attacking	With 2TFT attacking	With R attacking	With 2TFT attacking			1	0.900156	2690	0.95	7585				YES	YES		0	0.491807	0.509032	0.503459	0.495627	0.506886	0.501362	0.0073813		0	0.496462	0.489411	0.4977	0.506172	0.495099	0.496969	0.00604365		0	0.518864	0.501198	0.503983	0.507	0.50311	0.506831	0.0070447		0	0.493194	0.498372
		1	0.328904	0.714286	0.498316	0.95			2	0.900444	2838	0.949956	7217							10	0.410145	0.411903	0.428275	0.455373	0.420169	0.425173	0.018362		10	0.4027	0.449432	0.446005	0.397149	0.438855	0.426828	0.0249316		10	0.426669	0.421851	0.42069	0.402631	0.428394	0.420047	0.0102534		10	0.393154	0.412567
		2	0.307863	0.828125	0.489209	0.962264			3	0.900219	2826	0.949978	7172							30	0.400266	0.375686	0.42295	0.411864	0.409954	0.404144	0.0178321		30	0.436614	0.394273	0.40165	0.362563	0.378355	0.394691	0.0278623		30	0.34518	0.29752	0.382887	0.33421	0.302974	0.332554	0.0346335		30	0.293293	0.270811
		3	0.305648	0.756098	0.474638	0.956989			4	0.90081	3347	0.95	6814							50	0.361205	0.360419	0.38678	0.390452	0.400906	0.379952	0.0182272		50	0.333571	0.32164	0.318637	0.229583	0.311686	0.303023	0.041809		50	0.290381	0.245033	0.227975	0.274707	0.192166	0.246052	0.038787		50	0.176464	0.119052
		4	0.317829	0.764286	0.54007	0.981308			5	0.9008	2313	0.95	7087							100	0.42243	0.409788	0.396983	0.387463	0.327268	0.388786	0.0368322		100	0.283099	0.265786	0.252046	0.284549	0.176815	0.252459	0.0443519		100	0.136832	0.0912441	0.134888	0.111487	0.141371	0.123165	0.021278		100	0.0129318	0.00853489
		5	0.311185	0.810345	0.455516	0.968085			Mean	0.900486	2802.8	0.949987	7175							150	0.350685	0.380783	0.399151	0.382863	0.360943	0.374885	0.0191524		150	0.172371	0.170941	0.0824577	0.189262	0.093839	0.141774	0.049644		150	0.0831667	0.0498889	0.0585687	0.0178891	0.0527416	0.052451	0.0233562		150	0.00711754	0.00525163
		6	0.307863	0.834586	0.521583	0.963964			STD	0.000310207	370.998	1.9845e-05	277.461							200	0.48839	0.360221	0.421146	0.422065	0.386259	0.415616	0.048215		200	0.149387	0.114587	0.111459	0.127717	0.095237	0.119677	0.0202369		200	0.0265487	0.00856855	0.00960018	0.0200511	0.0408508	0.0211239	0.0133244		200	0	0.00056071
		7	0.327796	0.794326	0.510135	0.955357														250	0.434086	0.362312	0.44061	0.375558	0.414369	0.405387	0.034965		250	0.0753306	0.0460057	0.0531819	0.0365816	0.116959	0.0656117	0.0320649		250	0.00022517	0.00257693	0.00552657	0.0194392	0.00610181	0.00677394	0.00746523		250	0	0
		8	0.295681	0.74359	0.449438	0.965517			p	4.3316e-18
		9	0.344408	0.77027	0.504823	0.982456		t-test stats	ci (1)	-0.0498
		10	0.335548	0.727273	0.488449	0.96875			ci (1)	-0.0492										Cost factor 0.0									Cost factor 0.0005									Cost factor 0.001									Cost factor 0.002
		11	0.351052	0.807692	0.476341	0.961905			tstat	-356.089											Replicate									Replicate									Replicate									Replicate
		12	0.310078	0.784615	0.496429	1			df	8						R vs. Random 2TFT	Aiming	Cost saving		k_fire	1	2	3	4	5	Mean	STD		k_fire	1	2	3	4	5	Mean	STD		k_fire	1	2	3	4	5	Mean	STD		k_fire	1	2
		13	0.315615	0.777778	0.470175	0.969388			sd	0.0002198							NO	YES		0	0.49965	0.513265	0.48836	0.509786	0.495651	0.501342	0.0102132		0	0.483906	0.512269	0.503323	0.489345	0.511434	0.500055	0.0128922		0	0.511099	0.504843	0.47739	0.517131	0.491754	0.500443	0.0159557		0	0.500847	0.509111
		14	0.354374	0.823529	0.4625	0.982143														10	0.610539	0.611607	0.628318	0.63061	0.621706	0.620556	0.00926119		10	0.612506	0.578776	0.635787	0.617688	0.595302	0.608011	0.0218034		10	0.612022	0.584252	0.585429	0.567835	0.583976	0.586703	0.0159068		10	0.575986	0.585517
		15	0.346622	0.815603	0.488818	0.973913														30	0.680414	0.728079	0.718573	0.742936	0.759515	0.725904	0.029781		30	0.673118	0.681012	0.689045	0.777964	0.747608	0.713749	0.0463757		30	0.724861	0.670195	0.713746	0.725841	0.662926	0.699514	0.0305632		30	0.592313	0.625824
		16	0.345515	0.814286	0.490385	0.929825														50	0.843424	0.804656	0.790988	0.867003	0.824137	0.826041	0.0302891		50	0.799854	0.799956	0.791966	0.758542	0.775421	0.785148	0.0179203		50	0.823928	0.704314	0.740195	0.786519	0.686508	0.748293	0.0570065		50	0.649157	0.633214
		17	0.335548	0.804196	0.49835	0.956522														100	0.901458	0.880477	0.87328	0.875298	0.950856	0.896274	0.0324972		100	0.861178	0.870751	0.85456	0.834869	0.791812	0.842634	0.0313042		100	0.627571	0.773777	0.774483	0.84857	0.729731	0.750826	0.081051		100	0.497482	0.389306
		18	0.327796	0.764228	0.439189	0.968085														150	0.863123	0.895577	0.936663	0.953349	0.908645	0.911471	0.0353076		150	0.881093	0.94263	0.86664	0.891132	0.847648	0.885829	0.0357172		150	0.672712	0.653325	0.645627	0.662012	0.596113	0.645958	0.0296328		150	0.186785	0.179471
		19	0.334441	0.801587	0.470199	0.980198														200	0.945763	0.841025	0.900946	0.923549	0.930718	0.9084	0.0409833		200	0.891255	0.906331	0.768514	0.872883	0.823009	0.852398	0.0564324		200	0.593937	0.410437	0.633493	0.520002	0.491578	0.529889	0.0875645		200	0.0777685	0.0741707
		20	0.323367	0.8125	0.455479	0.980769														250	0.984967	0.971939	0.916509	0.939322	0.970281	0.956604	0.0279865		250	0.829813	0.851203	0.799661	0.844377	0.837517	0.832514	0.0200103		250	0.451087	0.389254	0.436837	0.422594	0.464857	0.432926	0.029063		250	0.0127018	0.0170744
		21	0.320044	0.858209	0.487889	0.956522
		22	0.335548	0.770992	0.471947	0.970297
		23	0.366556	0.699346	0.513595	0.981308														Cost factor 0.0									Cost factor 0.0005									Cost factor 0.001									Cost factor 0.002
		24	0.311185	0.807692	0.476868	0.971429															Replicate									Replicate									Replicate									Replicate
		25	0.330011	0.747967	0.45302	0.934783										R vs. Profligate 2TFT	Aiming	Cost saving		k_fire	1	2	3	4	5	Mean	STD		k_fire	1	2	3	4	5	Mean	STD		k_fire	1	2	3	4	5	Mean	STD		k_fire	1	2
		26	0.320044	0.723881	0.49481	0.979381											YES	NO		0	0.48448	0.499556	0.489292	0.519989	0.510357	0.500735	0.0146618		0	0.514513	0.499888	0.495203	0.50532	0.493145	0.501614	0.00860101		0	0.492684	0.489368	0.521905	0.500381	0.498255	0.500518	0.0127304		0	0.480422	0.509652
		27	0.333333	0.80303	0.495017	0.943396														10	0.440673	0.466214	0.440004	0.403762	0.442181	0.438567	0.0223343		10	0.425175	0.442183	0.443835	0.448368	0.438688	0.43965	0.00880887		10	0.402035	0.436448	0.433114	0.525054	0.441334	0.447597	0.0459584		10	0.430955	0.460216
		28	0.336656	0.781022	0.473684	0.971963														30	0.417547	0.434751	0.359488	0.41512	0.425147	0.410411	0.0294782		30	0.450194	0.411074	0.406077	0.418007	0.360699	0.40921	0.0321077		30	0.446331	0.408293	0.420862	0.384742	0.435245	0.419095	0.0239924		30	0.400233	0.456116
		29	0.342193	0.787402	0.449838	0.96														50	0.496961	0.401193	0.446389	0.341831	0.361475	0.40957	0.0631758		50	0.414092	0.405605	0.352524	0.391109	0.363495	0.385365	0.026574		50	0.368074	0.424527	0.415657	0.40816	0.414797	0.406243	0.0221171		50	0.35493	0.454034
		30	0.299003	0.762295	0.488889	0.946237														100	0.362963	0.360073	0.350763	0.415875	0.366413	0.371217	0.0256327		100	0.373485	0.406852	0.406713	0.325007	0.455449	0.393502	0.0481728		100	0.319786	0.398342	0.314119	0.331726	0.391758	0.351146	0.0406461		100	0.514376	0.302403
		31	0.328904	0.801527	0.478114	0.971429														150	0.395041	0.363928	0.497307	0.365307	0.343883	0.393093	0.0610507		150	0.395768	0.336263	0.495686	0.39703	0.407865	0.406522	0.0572147		150	0.439466	0.448563	0.388992	0.41404	0.402018	0.418616	0.0250276		150	0.422283	0.473039
		32	0.326689	0.795455	0.481356	0.990476														200	0.370051	0.402183	0.414359	0.314884	0.320967	0.364489	0.0455348		200	0.431748	0.359659	0.343968	0.416414	0.450891	0.400536	0.0464562		200	0.505755	0.46622	0.472582	0.419627	0.375654	0.447967	0.050771		200	0.39973	0.482201
		33	0.332226	0.759398	0.483333	0.970297														250	0.32139	0.393291	0.414768	0.426314	0.368417	0.384836	0.0417817		250	0.433309	0.420756	0.436754	0.434814	0.5073	0.446586	0.0345139		250	0.392521	0.503325	0.358959	0.469702	0.456482	0.436198	0.0589781		250	0.475131	0.562553
		34	0.317829	0.754098	0.456446	0.967391
		35	0.346622	0.80292	0.507987	0.909091
		36	0.345515	0.768116	0.480769	0.971698														Cost factor 0.0									Cost factor 0.0005									Cost factor 0.001									Cost factor 0.002
		37	0.362126	0.773973	0.489297	0.964602															Replicate									Replicate									Replicate									Replicate
		38	0.324474	0.748031	0.474403	0.957895										R vs. Random Profligate 2TFT	Aiming	Cost saving		k_fire	1	2	3	4	5	Mean	STD		k_fire	1	2	3	4	5	Mean	STD		k_fire	1	2	3	4	5	Mean	STD		k_fire	1	2
		39	0.334441	0.806202	0.460265	0.961538											NO	NO		0	0.499054	0.496386	0.517995	0.499367	0.498634	0.502287	0.0088586		0	0.499408	0.541778	0.501295	0.501818	0.498617	0.508583	0.0186028		0	0.521091	0.502266	0.492799	0.504188	0.494688	0.503006	0.0112069		0	0.495642	0.503484
		40	0.325581	0.811966	0.438776	0.957895														10	0.605589	0.60505	0.613729	0.625167	0.63031	0.615969	0.0114266		10	0.621635	0.623152	0.597633	0.620114	0.59276	0.611059	0.0146217		10	0.610859	0.586858	0.615925	0.626271	0.615545	0.611092	0.0146708		10	0.601434	0.637937
		41	0.320044	0.787671	0.532872	1														30	0.768621	0.767477	0.760597	0.766462	0.782427	0.769117	0.00805781		30	0.731817	0.710361	0.74996	0.67112	0.727497	0.718151	0.0298269		30	0.722199	0.797749	0.729684	0.763779	0.766605	0.756003	0.0306228		30	0.80031	0.809223
		42	0.299003	0.721311	0.47037	0.954545														50	0.80842	0.897414	0.907088	0.86225	0.81619	0.858273	0.0452411		50	0.890847	0.772489	0.827341	0.778312	0.835914	0.82098	0.048262		50	0.818268	0.812053	0.760622	0.814947	0.836765	0.808531	0.028464		50	0.79918	0.82943
		43	0.317829	0.836879	0.515679	0.940678														100	0.882097	0.882691	0.93969	0.939021	0.873497	0.903399	0.0330254		100	0.872576	0.915244	0.898303	0.916141	0.938966	0.908246	0.0246284		100	0.886156	0.937444	0.919909	0.891058	0.9445	0.915813	0.0264574		100	0.887715	0.919162
		44	0.299003	0.801587	0.514815	0.940594														150	0.889021	0.919983	0.835957	0.940142	0.875294	0.89208	0.0404024		150	0.919622	0.972748	0.929163	0.971064	0.926905	0.9439	0.0258143		150	0.968476	0.87601	0.963415	0.970528	0.98678	0.953042	0.0439424		150	0.913214	0.965845
		45	0.345515	0.820896	0.5	0.963636														200	0.896098	0.924112	0.986609	0.959564	0.934301	0.940137	0.0345229		200	0.976393	0.872844	0.890116	0.964227	0.960685	0.932853	0.0476503		200	0.973708	0.977174	0.998622	0.907434	0.987792	0.968946	0.0357421		200	0.994033	0.982521
		46	0.355482	0.751724	0.507788	0.972477														250	0.929004	0.959129	0.89545	0.880696	0.925096	0.917875	0.0306718		250	0.994786	0.963506	0.9943	0.978007	0.96233	0.978586	0.015822		250	0.966445	0.96598	0.976805	0.953509	0.959817	0.964511	0.00866188		250	0.970908	0.972175
		47	0.349945	0.809524	0.446203	0.990196
		48	0.322259	0.814286	0.515464	0.964912
		49	0.331118	0.80315	0.474916	0.95098
		50	0.331118	0.793651	0.461538	0.97
		51	0.333333	0.725191	0.475083	0.947368
		52	0.325581	0.792857	0.517007	0.954955
		53	0.333333	0.753731	0.468439	0.980198
		54	0.330011	0.733333	0.489933	0.929293
		55	0.310078	0.762712	0.457143	0.977778
		56	0.316722	0.803419	0.454545	0.93617
		57	0.3134	0.798387	0.480565	0.979798
		58	0.335548	0.792	0.442244	0.969697
		59	0.332226	0.770992	0.453333	0.990099
		60	0.336656	0.77037	0.480263	0.971154
		61	0.339978	0.757812	0.456026	0.979381
		62	0.354374	0.809859	0.478125	0.982609
		63	0.326689	0.8125	0.481356	0.942308
		64	0.367663	0.804878	0.536145	0.954545
		65	0.33887	0.789116	0.526144	0.965517
		66	0.307863	0.791045	0.521583	0.95283
		67	0.318937	0.791667	0.451389	0.968421
		68	0.325581	0.791367	0.513605	0.990909
		69	0.368771	0.801282	0.501502	0.928
		70	0.322259	0.756098	0.460481	0.978495
		71	0.339978	0.837398	0.449511	0.961165
		72	0.365449	0.75	0.466667	0.953704
		73	0.334441	0.782946	0.460265	0.970297
		74	0.312292	0.848	0.48227	0.943396
		75	0.325581	0.772059	0.479592	0.961905
		76	0.3134	0.781022	0.519435	0.981308
		77	0.325581	0.775194	0.493197	0.96
		78	0.3134	0.828125	0.487633	0.981132
		79	0.33887	0.755396	0.493464	0.971429
		80	0.321152	0.828125	0.482759	0.933962
		81	0.316722	0.777778	0.51049	0.971429
		82	0.339978	0.8	0.501629	0.946429
		83	0.344408	0.831081	0.511254	0.95122
		84	0.336656	0.795455	0.463816	0.990476
		85	0.320044	0.780488	0.446367	0.958333
		86	0.317829	0.728682	0.480836	0.957447
		87	0.322259	0.776923	0.491409	0.950495
		88	0.323367	0.841379	0.534247	0.97541
		89	0.331118	0.798658	0.521739	0.97479
		90	0.348837	0.794118	0.473016	0.981481
		91	0.303433	0.766667	0.481752	0.945652
		92	0.306755	0.770492	0.462094	0.978723
		93	0.334441	0.716418	0.470199	1
		94	0.328904	0.786885	0.451178	0.96875
		95	0.334441	0.792593	0.47351	0.943925
		96	0.333333	0.843972	0.521595	0.991597
		97	0.330011	0.787402	0.469799	0.99
		98	0.318937	0.820312	0.482639	0.980952
		99	0.303433	0.773109	0.456204	0.978261
		100	0.30454	0.727273	0.501818	0.96875
		Mean	0.328649	0.7853	0.483413	0.96545
		STD	0.0161349	0.0327576	0.024467	0.0173602
	t-test stats	p	2.2803e-190		1.0388e-211
		ci (1)	-0.4639		-0.488
		ci (2)	-0.4494		-0.4761
		tstat	-125.056		-160.678
		df	198		198
		sd	0.0258		0.0212
[truncated: 13 more columns]

## Sheet: Fig 4
Fig 4B
Counts of T6SS assemblies in PA
												Histogram
Experiment	File	Rounds of firing		Experiment	File	Rounds of firing		Experiment	File	Rounds of firing		Num. repeat assemblies	Count
20180307	JS343_5min_2s3	4		20180328	Wt_JS93_5min_s21	1		20180403	Wt_JS93_5min_2s1	1		1	178
		3				3		Replicate 1		1		2	196
		5				3				2		3	89
	JS343_5min_2s1	3				2				1		4	28
		5				1				1		5	7
		4				2				2		6	2
		2				2				1		7	0
		2				2			Wt_JS93_5min_2s2	1		Total:	500
	JS343_3min_2s3	3				2				2
		1				2				3
	JS343_5min_2s2	1				3				2
	JS343_3min_2s2	2				1				1
		3				1				2
		3				2			Wt_JS93_5min_2s3	3
		2				1				2
		2				3				1
		2				1				1
20180309	JS343_5min_2s1	2				1				1
		1				1				2
		3				2				2
		2				1				1
		2				1				2
		3				2				3
		4				2				1
	JS343_5min_2s2	3				1				1
		1				1			Wt_JS93_5min_2s4	3
		1				2				1
		2				2				1
		4				1				1
		3				1				2
		2				2				2
		4				1				3
	JS343_5min_2s3	2				2				3
	JS343_5min_2s4	3				2				2
		4				1				3
	JS343_5min_2s5	1				3				1
	JS343_5min_2s6	1				2				2
		1				3				2
		3			Wt_JS93_5min_s23	2				1
		4				1				1
		2				3				2
		2				2				3
		5				1				1
		2				3				3
		5				2				3
		1				1				1
		2				1				2
		2				1				3
		2				1				1
		1				1			Wt_JS93_5min_2s5	2
		2				1				1
		3				1				1
		2				1				1
	JS343_5min_2s7	2			Wt_JS93_5min_s24	2				2
		3				2				3
		2				3				1
		4				1				2
		3				1				2
		1				4				2
		3				1				2
		1				4				1
		1				3				2
		1				4				1
		1				3				4
		2				1				1
		2				1				1
	JS343_5min_2s8	1				3				1
		4				2				3
		1				2				1
		2				2				2
		2				3				2
		2				1				2
		1				4				1
		1				4				2
		2				5				1
		2				1				2
		3				2				2
		2				1				1
		3				2				1
		4				2				2
		2				2				1
		2				2				2
		4				5				3
		1				2				3
		3				3				2
	JS343_5min_2s9	2				5				1
		4				4				2
		3				3				1
		2				1				1
		2				2				1
		2				2			Wt_JS93_5min_2s6	3
		3				3				1
		1				2				1
		2				1				3
		1				2				1
		2				1				2
		4				2				3
		1				1				1
		1				4				1
		2				3				2
		2				3				2
		2				3				1
	JS343_5min_2s10	2				1				1
		2				1				1
		2				1				2
		1				1				2
										2
	Median	2			Median	2				2
	Average	2.31132			Average	2				1
	STD	1.08112			STD	1.05108				3
										2
										2
										2
										2
										1
										2
										3
										3
										1
										2
										1
										2
										1
										1
										3
										2
										1
										1
										1
										2
										2
										2
										1
										2
										1
										1
										2
										1
										2
										1
										2
										2
										2
									Wt_JS93_5min_2s7	2
										4
										2
										2
										2
										1
										1
										2
										1
										1
										1
										1
										1
										1
										1
										1
										2
										1
										3
										1
										2
										2
										2
										2
										2
										1
										1
										2
										1
										3
										2
										1
										3
										1
										2
										1
										3
										2
										1
										1
										3
										4
										2
										3
										2
										2
										1
										2
										2
										3
										2
										1
										1
										2
										2
										2
										2
										3
										1
										1
										1
										1
										1
										1
										2
									Wt_JS93_5min_2s8	2
										1
										1
										2
										1
										1
										2
										1
										1
										1
										1
										1
										3
										1
										1
										1
										1
										2
										2
										3
										1
										2
										1
										1
										2
									Wt_JS93_5min_2s9	2
										2
										1
										1
										2
										1
										1
										2
										1
									Wt_JS93_5min_2s10	1
										2
										1
										3
										2
										2
										1
										1
									Wt_JS93_5min_2s1	1
									Replicate 2	2
										2
										2
										1
										2
										3
										2
										4
										3
										1
										4
										4
										3
										1
										1
										2
										2
									Wt_JS93_5min_2s2	1
										2
										2
										4
										3
										1
										1
										3
										3
										2
										4
										3
										1
										1
										2
										2
										1
										3
										2
										2
										2
										2
										2
										1
										4
										2
										2
										2
										2
										2
										1
										1
										2
										2
										2
										1
										3
										2
										3
										2
									Wt_JS93_5min_2s3	3
										2
										3
										2
										3
										2
										1
										3
										2
										1
										5
										5
										2
										2
										1
										3
										2
										2
										2
										2
										2
										1
										1
										2
										3
										3
										2
										3
										3
										2
										2
										4
										1
										3
										1
										3
										2
										1
									Wt_JS93_5min_2s4	1
										2
										4
										2
										2
										3
										3
										5
										2
										2
										3
										3
										2
										2
										2
										2
										3
										3
										2
										3
										4
										2
										4
										1
										3
										3
										3
										2
										2
										3
										2
										1
										1
										4
										3
										2
										3
										1
										3
										3
										4
										2
										1
										3
										1
										2
										3
										3
										4
										3
										2
										1
										2
										4
										5
										1
										5
										2
										4
										3
										4
										1
										1
										2
										5
										3
										2
										6
										1
										2
										2
										3
										2
										3
										1
										4
										2
										2
										1
										2
										4
										2
										2
										4
										2
										1
										3
										1
										1
										6
										2
										2
										1
										1
										1
									Wt_JS93_5min_2s5	2
										2
										4
										4
										2
										3
										2
										1
										1
										3
										1
										3
										1
										2
										1
										2
										2
										3
										2
										2
										1
										3
										2
										2
										2
										2
										3
										5
										4
										3
										2
										2
										2
										4
										3
										1
										1
										1
										1
										1
										1
										4
										2
										1
										1
										3
										1
										1
										2
										1
										2
										2
										4
										3
										2
										2
										3
										1
										2
									Average	1.992
									SD	0.974595
									Median	2

## Sheet: Supp. Fig 1
Fig S1C											Fig S1D											Fig S1E
Final R strain frequencies as function of firing rate (kfire) and pro rata cost factor c											Final R strain frequencies as function of firing rate (kfire) and T6SS carriage cost c_upfront											Final R strain frequencies as function of firing rate (k_fire), victim lysis rate (k_lysis) and hit tolerance (N_hits)
Nhits = 2 cases											Nhits = 2 cases
Cost factor 0.0			Replicate								c_upfront 0.0			Replicate										k_lysis = 0.8 h^-1											k_lysis = 8.0 h^-1
			1	2	3	4	5	Mean	STD					1	2	3	4	5	Mean	STD		N_hits = 1			Replicate											Replicate
	kfire [firings cell^-1 h^-1]	0	0.426421	0.43647	0.444393	0.430661	0.430586	0.433706	0.00696272			kfire [firings cell^-1 h^-1]	0	0.523757	0.490267	0.501788	0.516088	0.496571	0.505694	0.0138814					1	2	3	4	5	Mean	STD		N_hits = 1			1	2	3	4	5	Mean	STD
		10	0.53153	0.563023	0.532353	0.516659	0.542069	0.537127	0.0170888				10	0.612909	0.625408	0.581164	0.600453	0.58993	0.601973	0.017672			kfire [firings cell^-1 h^-1]	0	0.429398	0.422022	0.421221	0.428979	0.421606	0.424645	0.00415969			kfire [firings cell^-1 h^-1]	0	0.437907	0.418925	0.434894	0.452757	0.435954	0.436087	0.0120125
		30	0.706206	0.677044	0.781979	0.708027	0.679519	0.710555	0.0424646				30	0.769153	0.705152	0.704822	0.724903	0.658443	0.712495	0.0399955				10	0.542707	0.534181	0.565525	0.59538	0.591106	0.56578	0.0276066				10	0.606708	0.589944	0.661024	0.643253	0.586053	0.617397	0.0332499
		50	0.76482	0.764409	0.722643	0.774313	0.801425	0.765522	0.0283138				50	0.750346	0.765333	0.671094	0.733332	0.756782	0.735377	0.0378024				30	0.588006	0.607417	0.592267	0.586705	0.620132	0.598905	0.0144458				30	0.759019	0.800475	0.838026	0.755388	0.692087	0.768999	0.0546711
		100	0.824215	0.81216	0.828069	0.897052	0.906819	0.853663	0.0445896				100	0.747143	0.802068	0.744113	0.864002	0.898494	0.811164	0.0690934				50	0.583752	0.657936	0.605505	0.587369	0.603755	0.607663	0.0297105				50	0.881177	0.880623	0.795308	0.744221	0.851088	0.830483	0.0595546
		150	0.913115	0.932612	0.948267	0.896832	0.901533	0.918472	0.021631				150	0.789071	0.67322	0.632788	0.830419	0.700221	0.725144	0.0821834				100	0.554524	0.484692	0.537141	0.515259	0.568856	0.532095	0.0332053				100	0.818192	0.875627	0.891304	0.787878	0.836959	0.841992	0.0420806
		200	0.944606	0.873223	0.922727	0.952207	0.891704	0.916893	0.0338772				200	0.768845	0.656425	0.562743	0.853163	0.601287	0.688492	0.120436				150	0.467199	0.509595	0.5191	0.416083	0.375636	0.457523	0.0612772				150	0.913558	0.872493	0.747066	0.67645	0.901718	0.822257	0.104984
		250	0.941512	0.890306	0.921421	0.952496	0.995971	0.940341	0.0390681				250	0.644577	0.593732	0.480308	0.750177	0.47195	0.588149	0.116834				200	0.341686	0.386118	0.346167	0.42262	0.371235	0.373565	0.0329254				200	0.717177	0.698514	0.744037	0.825439	0.75061	0.747155	0.0485149
																								250	0.239593	0.26306	0.239252	0.251565	0.280824	0.254859	0.0175278				250	0.544352	0.775848	0.512474	0.638272	0.537817	0.601753	0.108393
Cost factor 0.0005			Replicate								c_upfront 0.01			Replicate
			1	2	3	4	5	Mean	STD					1	2	3	4	5	Mean	STD		N_hits = 2			Replicate											Replicate
	kfire [firings cell^-1 h^-1]	0	0.426785	0.415689	0.413803	0.429389	0.426697	0.422473	0.00716666			kfire [firings cell^-1 h^-1]	0	0.493252	0.491022	0.466413	0.469632	0.484383	0.48094	0.0122879					1	2	3	4	5	Mean	STD		N_hits = 2			1	2	3	4	5	Mean	STD
		10	0.537018	0.574178	0.498009	0.563205	0.593703	0.553223	0.0370424				10	0.586973	0.593887	0.592095	0.605063	0.58861	0.593326	0.00710983			kfire [firings cell^-1 h^-1]	0	0.429398	0.422022	0.421221	0.428979	0.421606	0.424645	0.00415969			kfire [firings cell^-1 h^-1]	0	0.44216	0.428221	0.425795	0.435804	0.431756	0.432747	0.00647586
		30	0.690283	0.727222	0.624387	0.667265	0.679113	0.677654	0.0372961				30	0.666734	0.667233	0.696458	0.687683	0.692491	0.68212	0.0141636				10	0.542707	0.534181	0.565525	0.59538	0.591106	0.56578	0.0276066				10	0.534512	0.525972	0.486425	0.523051	0.591722	0.532337	0.0379668
		50	0.741136	0.755932	0.706831	0.69187	0.707413	0.720637	0.0267345				50	0.741477	0.794449	0.805307	0.819296	0.762604	0.784626	0.03191				30	0.588006	0.607417	0.592267	0.586705	0.620132	0.598905	0.0144458				30	0.613977	0.661517	0.620687	0.60478	0.62488	0.625168	0.021693
		100	0.840323	0.699242	0.775815	0.840279	0.878009	0.806734	0.0704347				100	0.769321	0.760064	0.710965	0.843922	0.799261	0.776706	0.0491936				50	0.583752	0.657936	0.605505	0.587369	0.603755	0.607663	0.0297105				50	0.65189	0.719511	0.702886	0.745153	0.626569	0.689202	0.0488659
		150	0.871327	0.931806	0.804524	0.926683	0.884133	0.883695	0.0514389				150	0.692252	0.687721	0.695058	0.678947	0.881475	0.727091	0.0865189				100	0.554524	0.484692	0.537141	0.515259	0.568856	0.532095	0.0332053				100	0.694463	0.674145	0.74195	0.682159	0.776649	0.713873	0.0438463
		200	0.827339	0.810254	0.73958	0.672086	0.699758	0.749803	0.0676668				200	0.711363	0.669401	0.658001	0.517583	0.698968	0.651063	0.0776727				150	0.467199	0.509595	0.5191	0.416083	0.375636	0.457523	0.0612772				150	0.677836	0.513255	0.649612	0.76181	0.676113	0.655725	0.09013
		250	0.868421	0.796838	0.607029	0.884543	0.915028	0.814372	0.12377				250	0.614292	0.458814	0.644133	0.626312	0.706286	0.609967	0.0916209				200	0.341686	0.386118	0.346167	0.42262	0.371235	0.373565	0.0329254				200	0.74274	0.543468	0.553443	0.583878	0.496147	0.583935	0.094198
																								250	0.239593	0.26306	0.239252	0.251565	0.280824	0.254859	0.0175278				250	0.488258	0.39586	0.532721	0.533217	0.454722	0.480956	0.0578658
Cost factor 0.001			Replicate								c_upfront 0.05			Replicate
			1	2	3	4	5	Mean	STD					1	2	3	4	5	Mean	STD		N_hits = 3			Replicate											Replicate
	kfire [firings cell^-1 h^-1]	0	0.427883	0.425002	0.43116	0.431467	0.428689	0.42884	0.00264332			kfire [firings cell^-1 h^-1]	0	0.434261	0.413936	0.433108	0.432683	0.432621	0.429322	0.00862618					1	2	3	4	5	Mean	STD		N_hits = 3			1	2	3	4	5	Mean	STD
		10	0.529267	0.505524	0.571071	0.535319	0.521411	0.532518	0.0242733				10	0.528854	0.558743	0.567596	0.512573	0.534614	0.540476	0.0224567			kfire [firings cell^-1 h^-1]	0	0.429398	0.422022	0.421221	0.428979	0.421606	0.424645	0.00415969			kfire [firings cell^-1 h^-1]	0	0.437571	0.433348	0.455744	0.421768	0.433209	0.436328	0.01234
		30	0.653425	0.658449	0.666878	0.644581	0.617986	0.648264	0.018756				30	0.625983	0.665228	0.660106	0.664371	0.650373	0.653212	0.0163241				10	0.542707	0.534181	0.565525	0.59538	0.591106	0.56578	0.0276066				10	0.496207	0.472319	0.472964	0.475654	0.48422	0.480273	0.0100933
		50	0.678523	0.668912	0.673956	0.668563	0.719683	0.681928	0.0214978				50	0.651477	0.729966	0.665199	0.583237	0.723251	0.670626	0.0598405				30	0.588006	0.607417	0.592267	0.586705	0.620132	0.598905	0.0144458				30	0.586971	0.561877	0.606706	0.543201	0.584051	0.576561	0.0245035
		100	0.698878	0.649533	0.765777	0.681155	0.753646	0.709798	0.0490608				100	0.716458	0.704118	0.647451	0.786786	0.762669	0.723496	0.0541941				50	0.583752	0.657936	0.605505	0.587369	0.603755	0.607663	0.0297105				50	0.69214	0.586899	0.526359	0.61207	0.587839	0.601061	0.0599423
		150	0.708198	0.609166	0.625612	0.678226	0.642626	0.652766	0.0401935				150	0.723036	0.551349	0.597001	0.701337	0.662076	0.64696	0.0717811				100	0.554524	0.484692	0.537141	0.515259	0.568856	0.532095	0.0332053				100	0.607918	0.603318	0.696126	0.598592	0.658899	0.63297	0.0428651
		200	0.638783	0.59607	0.677842	0.495807	0.686145	0.618929	0.0775635				200	0.610445	0.675076	0.672053	0.505908	0.665544	0.625805	0.0720363				150	0.467199	0.509595	0.5191	0.416083	0.375636	0.457523	0.0612772				150	0.619507	0.642924	0.608567	0.498047	0.626834	0.599176	0.0578954
		250	0.488466	0.437436	0.387156	0.498088	0.44098	0.450425	0.0446648				250	0.517613	0.552381	0.535423	0.458573	0.397333	0.492265	0.0637696				200	0.341686	0.386118	0.346167	0.42262	0.371235	0.373565	0.0329254				200	0.476027	0.498641	0.59878	0.577713	0.498153	0.529863	0.0545844
																								250	0.239593	0.26306	0.239252	0.251565	0.280824	0.254859	0.0175278				250	0.383014	0.483616	0.481675	0.356774	0.529551	0.446926	0.0734722
Cost factor 0.002			Replicate								c_upfront 0.1			Replicate
			1	2	3	4	5	Mean	STD					1	2	3	4	5	Mean	STD
	kfire [firings cell^-1 h^-1]	0	0.410871	0.424086	0.434658	0.417589	0.44103	0.425647	0.0122834			kfire [firings cell^-1 h^-1]	0	0.366563	0.370998	0.35933	0.34914	0.358612	0.360929	0.00836698
		10	0.491359	0.503612	0.504409	0.49971	0.517507	0.503319	0.00946881				10	0.463011	0.44496	0.417229	0.456893	0.455266	0.447472	0.0181101
		30	0.600393	0.564183	0.573566	0.552176	0.565208	0.571105	0.0180614				30	0.564121	0.497458	0.503132	0.518091	0.539861	0.524532	0.0275443
		50	0.597267	0.58855	0.577551	0.578452	0.594015	0.587167	0.00893351				50	0.60532	0.622767	0.568524	0.559388	0.494075	0.570015	0.0497777
		100	0.421807	0.428059	0.601358	0.505128	0.423962	0.476063	0.0782721				100	0.637704	0.640783	0.583342	0.536514	0.711108	0.62189	0.0658445
		150	0.234956	0.279808	0.252863	0.245975	0.242366	0.251193	0.0172508				150	0.441927	0.468525	0.446147	0.496485	0.519896	0.474596	0.0333342
		200	0.129366	0.146711	0.14359	0.145384	0.180464	0.149103	0.0188616				200	0.411753	0.484058	0.331896	0.354343	0.373533	0.391116	0.0596503
		250	0.0640398	0.0638101	0.0653229	0.0639973	0.0713231	0.0656986	0.0032011				250	0.321496	0.330606	0.31944	0.311321	0.375461	0.331665	0.0254262
Cost factor 0.005			Replicate								c_upfront 0.5			Replicate
			1	2	3	4	5	Mean	STD					1	2	3	4	5	Mean	STD
	kfire [firings cell^-1 h^-1]	0	0.424629	0.413897	0.436606	0.433645	0.426502	0.427056	0.00885974			kfire [firings cell^-1 h^-1]	0	0.0441983	0.0432611	0.0417613	0.0438557	0.0438115	0.0433776	0.0009639
		10	0.468296	0.449903	0.438704	0.482893	0.459507	0.45986	0.016945				10	0.0419233	0.0444299	0.0461242	0.0460501	0.0435573	0.044417	0.00177056
		30	0.377634	0.385263	0.396273	0.426168	0.397637	0.396595	0.0184639				30	0.0413655	0.0450963	0.0452605	0.0454891	0.048758	0.0451939	0.00262016
		50	0.265684	0.282013	0.246164	0.297469	0.265604	0.271387	0.0193351				50	0.0411246	0.0399809	0.0451003	0.0456626	0.0433562	0.0430449	0.00246217
		100	0.0572584	0.0601163	0.0557341	0.0563739	0.0542596	0.0567485	0.00217749				100	0.0364195	0.0309956	0.0383246	0.0294805	0.0362204	0.0342881	0.00382504
		150	0.0144205	0.0135861	0.0163687	0.0141515	0.0140222	0.0145098	0.00108199				150	0.0235818	0.0250151	0.0272029	0.0254944	0.0232703	0.0249129	0.00158611
		200	0.00594124	0.00585543	0.00547784	0.00554825	0.00598857	0.00576227	0.000233787				200	0.018622	0.0180633	0.0176043	0.0177558	0.0176482	0.0179387	0.000421925
		250	0.00339902	0.0035177	0.00346843	0.00353366	0.00354951	0.00349367	6.10108e-05				250	0.0124913	0.0128396	0.0122585	0.0141576	0.0126808	0.0128856	0.000743435

## Sheet: Supp. Fig 2
Fig S2
Final R strain frequencies as function of firing rate (kfire) and initial cell density
Nhits = 1 cases
Density (U:R) 10:10			Replicate								Density (TFT:R) 10:10			Replicate								Density (2TFT:R) 10:10			Replicate
			1	2	3	4	5	Mean	STD					1	2	3	4	5	Mean	STD					1	2	3	4	5	Mean	STD
	kfire [firings cell^-1 h^-1]	0	0.429624	0.399091	0.414994	0.383141	0.407999	0.40697	0.0173819			kfire [firings cell^-1 h^-1]	0	0.548397	0.53623	0.493274	0.492126	0.514459	0.516897	0.0252171			kfire [firings cell^-1 h^-1]	0	0.486687	0.490361	0.484584	0.52591	0.487981	0.495105	0.0173477
		10	0.512248	0.435911	0.440218	0.529873	0.510451	0.48574	0.0442048				10	0.487108	0.510732	0.480421	0.501472	0.538292	0.503605	0.022739				10	0.512069	0.506544	0.472298	0.524978	0.500741	0.503326	0.0195259
		30	0.533837	0.47194	0.565433	0.426155	0.485151	0.496503	0.054374				30	0.56223	0.467031	0.379374	0.500717	0.459946	0.473859	0.0665175				30	0.485869	0.417508	0.463929	0.446307	0.508856	0.464494	0.0352265
		50	0.517199	0.585626	0.534938	0.485691	0.579766	0.540644	0.0422961				50	0.49952	0.4018	0.408485	0.406256	0.379931	0.419198	0.0463103				50	0.356093	0.415679	0.466737	0.431305	0.428934	0.41975	0.0402942
		100	0.448567	0.41375	0.498677	0.597029	0.555643	0.502733	0.0750992				100	0.2191	0.352558	0.280821	0.204588	0.243739	0.260161	0.0591777				100	0.240128	0.245224	0.282057	0.295097	0.297212	0.271944	0.0274001
		150	0.312355	0.280433	0.397946	0.340079	0.305007	0.327164	0.0449193				150	0.102711	0.126914	0.152976	0.157518	0.157136	0.139451	0.0241304				150	0.142863	0.18902	0.157237	0.192948	0.0962729	0.155668	0.0393584
		200	0.238367	0.316993	0.191537	0.229338	0.331906	0.261628	0.0602096				200	0.0475927	0.0512019	0.0767991	0.0240431	0.0810251	0.0561324	0.0233116				200	0.05412	0.0491084	0.0620365	0.027752	0.044193	0.047442	0.0128318
		250	0.165932	0.170749	0.158253	0.172939	0.142367	0.162048	0.0123607				250	0.016846	0.0323745	0.0428822	0.0347908	0.0346134	0.0323014	0.00951804				250	0.0513766	0.0250354	0.00768882	0.039941	0.019729	0.0287542	0.017146
Density (U:R) 20:20			Replicate								Density (TFT:R) 20:20			Replicate								Density (2TFT:R) 20:20			Replicate
			1	2	3	4	5	Mean	STD					1	2	3	4	5	Mean	STD					1	2	3	4	5	Mean	STD
	kfire [firings cell^-1 h^-1]	0	0.407465	0.437442	0.419443	0.404255	0.4183	0.417381	0.0130208			kfire [firings cell^-1 h^-1]	0	0.504883	0.489624	0.532062	0.506247	0.479718	0.502507	0.0198646			kfire [firings cell^-1 h^-1]	0	0.50731	0.478155	0.512777	0.50294	0.508484	0.501933	0.0137463
		10	0.554546	0.510487	0.53618	0.556032	0.511288	0.533707	0.0222517				10	0.495894	0.551788	0.50248	0.511443	0.545815	0.521484	0.025628				10	0.486841	0.542025	0.529657	0.502162	0.543464	0.52083	0.025215
		30	0.58374	0.579788	0.57546	0.580253	0.612315	0.586311	0.0148307				30	0.503877	0.479628	0.50281	0.483823	0.534215	0.500871	0.0216017				30	0.544245	0.511713	0.545105	0.425565	0.572729	0.519871	0.056976
		50	0.707574	0.642263	0.445769	0.665091	0.596576	0.611455	0.100919				50	0.428883	0.452695	0.490866	0.467081	0.509606	0.469826	0.0316328				50	0.440019	0.437734	0.434409	0.57864	0.478976	0.473955	0.0612609
		100	0.508102	0.547692	0.549558	0.502022	0.524349	0.526345	0.0219253				100	0.401289	0.374931	0.243309	0.349054	0.319194	0.337555	0.0608494				100	0.249804	0.259478	0.250259	0.303583	0.282241	0.269073	0.0233542
		150	0.497151	0.436544	0.640179	0.487534	0.636143	0.53951	0.0929648				150	0.197855	0.114522	0.14336	0.145191	0.162001	0.152586	0.0305228				150	0.0867424	0.187033	0.133593	0.187039	0.149806	0.148843	0.0418551
		200	0.408302	0.366823	0.371601	0.333944	0.340547	0.364244	0.0295021				200	0.0634493	0.0348074	0.0936101	0.0584464	0.070853	0.0642332	0.0212532				200	0.0518075	0.0269877	0.0642949	0.0450306	0.0787865	0.0533814	0.0195791
		250	0.256171	0.298484	0.248042	0.257074	0.324122	0.276779	0.0329821				250	0.0350362	0.0644145	0.0154663	0.0149815	0.0289159	0.0317629	0.0201999				250	0.0490812	0.0042226	0.0377788	0.0218877	0.0160019	0.0257944	0.0177651
Density (U:R) 50:50			Replicate								Density (TFT:R) 50:50			Replicate								Density (2TFT:R) 50:50			Replicate
			1	2	3	4	5	Mean	STD					1	2	3	4	5	Mean	STD					1	2	3	4	5	Mean	STD
	kfire [firings cell^-1 h^-1]	0	0.418051	0.422946	0.433273	0.426484	0.417055	0.423561	0.00663198			kfire [firings cell^-1 h^-1]	0	0.503801	0.483186	0.495902	0.512753	0.519231	0.502974	0.0141617			kfire [firings cell^-1 h^-1]	0	0.502563	0.508204	0.498311	0.498045	0.502443	0.501913	0.00412969
		10	0.636746	0.618589	0.602763	0.618085	0.653457	0.625928	0.0195377				10	0.554944	0.528888	0.559554	0.554892	0.588069	0.55727	0.021038				10	0.579561	0.552968	0.556095	0.555102	0.568455	0.562436	0.0113262
		30	0.716449	0.84789	0.799096	0.636649	0.799142	0.759845	0.0835127				30	0.529033	0.62639	0.516812	0.581744	0.577042	0.566204	0.0441659				30	0.58009	0.541934	0.610051	0.582499	0.587399	0.580395	0.0245577
		50	0.791592	0.870226	0.785385	0.76162	0.740773	0.789919	0.0492156				50	0.467831	0.535573	0.491953	0.572233	0.527734	0.519065	0.0404182				50	0.565598	0.542609	0.542075	0.543626	0.565693	0.55192	0.0125417
		100	0.741464	0.783683	0.887634	0.875227	0.879765	0.833555	0.0666418				100	0.335397	0.442305	0.391075	0.451875	0.420768	0.408284	0.0469633				100	0.39714	0.369504	0.362268	0.394956	0.379832	0.38074	0.0153243
		150	0.723127	0.784793	0.830335	0.905929	0.746328	0.798102	0.0727061				150	0.240019	0.144868	0.207122	0.161696	0.260984	0.202938	0.0495854				150	0.246864	0.189694	0.193695	0.224175	0.181932	0.207272	0.0273344
		200	0.627246	0.683273	0.555451	0.716523	0.673651	0.651229	0.0623329				200	0.0657506	0.06635	0.0718501	0.092392	0.121158	0.0835	0.0236751				200	0.105045	0.079934	0.123464	0.073922	0.131435	0.10276	0.025538
		250	0.505294	0.457314	0.686418	0.522475	0.673733	0.569047	0.104227				250	0.0207922	0.0150352	0.00889629	0.0461839	0.00837907	0.0198573	0.0155653				250	0.0164574	0.0190511	0.00213676	0.0396417	0.0501109	0.0254796	0.0192021
Density (U:R) 100:100			Replicate								Density (TFT:R) 100:100			Replicate								Density (2TFT:R) 100:100			Replicate
			1	2	3	4	5	Mean	STD					1	2	3	4	5	Mean	STD					1	2	3	4	5	Mean	STD
	kfire [firings cell^-1 h^-1]	0	0.435016	0.427659	0.444945	0.426409	0.433393	0.433484	0.00737729			kfire [firings cell^-1 h^-1]	0	0.50418	0.500761	0.510321	0.506491	0.507443	0.505839	0.00359265			kfire [firings cell^-1 h^-1]	0	0.499873	0.496812	0.504779	0.503714	0.498194	0.500674	0.00345697
		10	0.677308	0.693897	0.695276	0.777812	0.750166	0.718892	0.0428989				10	0.606124	0.615773	0.593975	0.594631	0.628173	0.607735	0.0145425				10	0.600173	0.605376	0.596309	0.582285	0.585232	0.593875	0.00983465
		30	0.877547	0.866063	0.912372	0.885244	0.934466	0.895139	0.0278225				30	0.675208	0.708964	0.640419	0.600326	0.68078	0.66114	0.0418285				30	0.694682	0.694366	0.630326	0.732107	0.629764	0.676249	0.0448829
		50	0.940402	0.962524	0.92582	0.964483	0.908539	0.940354	0.0239642				50	0.649346	0.604881	0.640207	0.65906	0.657588	0.642216	0.0221856				50	0.623849	0.610159	0.635333	0.613047	0.645378	0.625553	0.014874
		100	0.999519	0.938092	0.952062	0.958282	0.951086	0.959808	0.0233825				100	0.543214	0.534697	0.522883	0.474933	0.487155	0.512577	0.0299895				100	0.537575	0.439301	0.555549	0.67841	0.629241	0.568015	0.091631
		150	0.916906	0.914533	0.949256	0.929469	0.975888	0.93721	0.0256298				150	0.334811	0.246579	0.204239	0.370037	0.314291	0.293991	0.0673884				150	0.314412	0.288887	0.261501	0.379973	0.282874	0.305529	0.0456879
		200	0.992282	0.951245	0.893407	0.883546	0.982027	0.940501	0.0499568				200	0.133552	0.28146	0.0635528	0.107197	0.198685	0.156889	0.0851331				200	0.0676135	0.0834891	0.186261	0.172698	0.122984	0.126609	0.0525248
		250	0.8295	0.917197	0.780498	0.831831	0.946922	0.86119	0.0686734				250	0.0290026	0.0461164	0.0495696	0.0414917	0.0266299	0.038562	0.010254				250	0.0559468	0.0368939	0.0486233	0.0231141	0.0408107	0.0410778	0.0124328
Density (U:R) 200:200			Replicate								Density (TFT:R) 200:200			Replicate								Density (2TFT:R) 200:200			Replicate
			1	2	3	4	5	Mean	STD					1	2	3	4	5	Mean	STD					1	2	3	4	5	Mean	STD
	kfire [firings cell^-1 h^-1]	0	0.444629	0.439377	0.450543	0.445551	0.43128	0.442276	0.00731303			kfire [firings cell^-1 h^-1]	0	0.502324	0.506326	0.496778	0.501415	0.49726	0.50082	0.00393547			kfire [firings cell^-1 h^-1]	0	0.496898	0.492962	0.500061	0.498637	0.504306	0.498573	0.00416453
		10	0.810131	0.797429	0.831628	0.835988	0.836161	0.822268	0.0175582				10	0.636786	0.648926	0.66548	0.63917	0.674826	0.653038	0.0166049				10	0.679668	0.673178	0.621233	0.66928	0.669481	0.662568	0.023486
		30	0.928922	0.986885	0.955581	0.977199	0.96764	0.963245	0.0224145				30	0.864104	0.829621	0.713212	0.738543	0.757348	0.780566	0.0636918				30	0.741975	0.738946	0.824093	0.741661	0.725692	0.754473	0.0394865
		50	0.976688	0.960974	0.98662	0.993276	0.979683	0.979448	0.0121618				50	0.834993	0.81248	0.882768	0.819075	0.750401	0.819943	0.0476078				50	0.839794	0.875366	0.758217	0.864717	0.892685	0.846156	0.0527646
		100	0.99879	0.998977	0.997956	0.993399	0.985402	0.994905	0.00577843				100	0.838782	0.788315	0.745953	0.69449	0.757798	0.765068	0.0533234				100	0.743196	0.878626	0.78976	0.864085	0.710898	0.797313	0.0733545
		150	0.985806	0.999386	0.993496	0.965693	0.999448	0.988766	0.014057				150	0.696577	0.503594	0.548776	0.690526	0.513295	0.590554	0.0955402				150	0.489482	0.5884	0.680614	0.560204	0.563713	0.576483	0.0688884
		200	0.97316	0.995928	0.953752	0.947708	0.99653	0.973416	0.0228509				200	0.219676	0.29146	0.493728	0.197616	0.620247	0.364545	0.184571				200	0.332811	0.320994	0.376924	0.255253	0.38979	0.335154	0.0531974
		250	0.957121	0.977945	0.961745	0.999049	0.988384	0.976849	0.0176382				250	0.127454	0.143004	0.201796	0.0945323	0.0858579	0.130529	0.0461936				250	0.0694388	0.107429	0.163734	0.15962	0.086832	0.117411	0.0426128

## Sheet: Supp. Fig 3
Fig S3
Local and global invasion index traces for R vs U, TFT, and 2TFT competition, for Nhits = 1 and 2
		U vs R											R vs TFT											R vs 2TFT
N_hits parameter				k_fire,R [firings cell^-1 h^-1]											k_fire,R [firings cell^-1 h^-1]											k_fire,R [firings cell^-1 h^-1]
1		I_inv (Local)		0	10	30	50	100	150	200	250		I_inv (Local)		0	10	30	50	100	150	200	250		I_inv (Local)		0	10	30	50	100	150	200	250
		Cell density (U:R)	20 vs 20	0.950717	1.0191	1.05811	1.08298	1.02125	1.02415	0.914905	0.851255		Cell density (TFT:R)	20 vs 20	1.00008	1.01092	1.00476	0.981822	0.890728	0.737808	0.605037	0.48591		Cell density (2TFT:R)	20 vs 20	0.999968	1.01425	1.00882	0.981489	0.853747	0.735681	0.580211	0.442941
			50 vs 50	0.950784	1.09247	1.25658	1.29926	1.39921	1.33474	1.12765	1.06204			50 vs 50	0.999967	1.04281	1.05779	1.01959	0.926734	0.750465	0.587406	0.312268			50 vs 50	1.00003	1.04538	1.06488	1.04072	0.907106	0.764792	0.620502	0.32944
			100 vs 100	0.950783	1.22888	1.68192	2.11201	2.80648	2.15765	2.6525	1.62639			100 vs 100	0.99996	1.09574	1.15992	1.14006	1.01302	0.81642	0.639274	0.376709			100 vs 100	1.00001	1.08941	1.17643	1.12111	1.06488	0.821389	0.59711	0.38634
			200 vs 200	0.950814	1.5031	3.63355	6.12795	46.6468	13.55	5.42576	6.73533			200 vs 200	0.999988	1.17934	1.42236	1.5511	1.3905	1.0987	0.82985	0.545386			200 vs 200	0.999984	1.18953	1.35667	1.66942	1.51417	1.08193	0.816581	0.514107
		I_inv (global, rare R vs common U)											I_inv (global, rare R vs common TFT)											I_inv (global, rare R vs common 2TFT)
		Cell density (U:R)	20 vs 20	0.969365	0.991095	0.997515	0.902212	0.970034	0.956019	0.896309	0.848379		Cell density (TFT:R)	20 vs 20	1.03198	1.02577	1.00141	0.987724	0.920746	0.794803	0.666998	0.541513		Cell density (2TFT:R)	20 vs 20	1.03489	1.02772	1.0086	0.986667	0.89601	0.789782	0.636129	0.496166
			50 vs 50	0.971626	1.00857	1.03505	1.03637	1.02621	1.00593	0.964507	0.925493			50 vs 50	0.997477	0.990136	0.971352	0.94718	0.881448	0.755752	0.615929	0.334839			50 vs 50	0.997511	0.989942	0.975066	0.957271	0.880614	0.773823	0.647054	0.353501
			100 vs 100	0.969797	1.03964	1.07202	1.07523	1.07001	1.04332	1.02916	0.997138			100 vs 100	0.999957	0.997155	0.993189	0.976177	0.916493	0.783559	0.653546	0.400984			100 vs 100	1.0019	0.992779	0.99341	0.972179	0.925932	0.785022	0.610789	0.412542
			200 vs 200	0.970687	1.07654	1.10631	1.11102	1.10362	1.08517	1.06033	1.04294			200 vs 200	0.999998	1.00194	1.02472	1.02178	0.991385	0.908616	0.759485	0.557277			200 vs 200	0.999976	1.00517	1.02024	1.03154	0.991888	0.894955	0.761318	0.524956
		I_inv (global, rare U vs common R)											I_inv (global, rare TFT vs common R)											I_inv (global, rare 2TFT vs common R)
		Cell density (U:R)	20 vs 20	1.06417	1.0243	0.995321	0.877672	1.01848	1.01963	1.07528	1.10562		Cell density (TFT:R)	20 vs 20	1.03188	1.02396	1.00818	1.01547	1.06197	1.1274	1.15932	1.18454		Cell density (2TFT:R)	20 vs 20	1.03491	1.02254	1.01134	1.01473	1.0782	1.12352	1.15298	1.19063
			50 vs 50	1.02974	0.960501	0.885275	0.873253	0.820219	0.847882	0.994766	1.00022			50 vs 50	0.997526	0.980368	0.979448	1.00931	1.05563	1.12437	1.21026	1.22143			50 vs 50	0.997494	0.977761	0.976642	0.999344	1.07746	1.12969	1.2036	1.22229
			100 vs 100	1.03056	0.891881	0.685391	0.574556	0.42704	0.584092	0.45596	0.742798			100 vs 100	1	0.94955	0.91132	0.956435	1.00295	1.14744	1.18909	1.2764			100 vs 100	1.0019	0.950871	0.898732	0.968619	0.963936	1.14263	1.18977	1.28046
			200 vs 200	1.02946	0.772774	0.34074	0.214966	0.0270515	0.0955119	0.245599	0.201644			200 vs 200	0.999998	0.90904	0.799536	0.774546	0.808411	0.978064	1.1406	1.31953			200 vs 200	0.999981	0.904146	0.834588	0.726523	0.742761	0.978289	1.16193	1.31863
		U vs R											R vs TFT											R vs 2TFT
N_hits parameter				k_fire,R [firings cell^-1 h^-1]											k_fire,R [firings cell^-1 h^-1]											k_fire,R [firings cell^-1 h^-1]
2		I_inv (Local)		0	10	30	50	100	150	200	250		I_inv (Local)		0	10	30	50	100	150	200	250		I_inv (Local)		0	10	30	50	100	150	200	250
		Cell density (U:R)	20 vs 20	0.950788	0.972935	0.991419	0.997978	0.981242	0.924366	0.891424	0.796687		Cell density (TFT:R)	20 vs 20	1.00011	1.00389	0.998634	0.972289	0.875207	0.781804	0.650529	0.428036		Cell density (2TFT:R)	20 vs 20	1.00009	0.968278	0.908044	0.87076	0.718198	0.631278	0.484913	0.275593
			50 vs 50	0.950724	1.01448	1.12245	1.18089	1.23084	1.20225	1.05147	0.977453			50 vs 50	1.00001	1.02119	1.03979	1.00799	0.93616	0.779022	0.610561	0.485529			50 vs 50	1.00002	0.938975	0.874668	0.821792	0.64471	0.446001	0.214115	0.125408
			100 vs 100	0.95077	1.08433	1.28936	1.43784	1.52883	1.54667	1.70965	1.47776			100 vs 100	0.999995	1.05348	1.11162	1.12768	1.04534	0.846726	0.644887	0.470391			100 vs 100	1.00002	0.915598	0.822073	0.741796	0.541429	0.377623	0.249531	0.0671524
			200 vs 200	0.950821	1.16766	1.77025	2.29802	4.90281	4.76192	6.02226	7.66735			200 vs 200	0.999976	1.1075	1.26406	1.32864	1.34256	1.00682	0.804852	0.576042			200 vs 200	0.999999	0.858695	0.765041	0.640015	0.467877	0.256343	0.0217707	0.00668922
		I_inv (global, rare R vs common U)											I_inv (global, rare R vs common TFT)											I_inv (global, rare R vs common 2TFT)
		Cell density (U:R)	20 vs 20	0.970103	0.974882	0.972513	0.974946	0.956491	0.920742	0.892858	0.822873		Cell density (TFT:R)	20 vs 20	1.03945	1.02751	1.01115	0.988238	0.91814	0.838078	0.712782	0.479022		Cell density (2TFT:R)	20 vs 20	1.03572	1.00092	0.95216	0.9172	0.776383	0.696364	0.543303	0.309787
			50 vs 50	0.970747	0.988744	1.01401	1.0184	1.01314	0.994015	0.946886	0.902787			50 vs 50	0.9975	0.989455	0.980418	0.9525	0.898771	0.787783	0.640388	0.519302			50 vs 50	0.996663	0.941338	0.886372	0.842054	0.678577	0.478808	0.233555	0.138035
			100 vs 100	0.967906	1.0086	1.04079	1.04837	1.04024	1.02393	1.01643	0.978016			100 vs 100	0.999036	0.993182	0.990759	0.982561	0.929376	0.822413	0.659306	0.498584			100 vs 100	1.0019	0.919176	0.834357	0.764525	0.577213	0.41147	0.27404	0.074735
			200 vs 200	0.972894	1.02403	1.08179	1.08694	1.08898	1.07129	1.05943	1.03811			200 vs 200	0.999991	0.992995	1.00764	1.00835	0.980641	0.879649	0.759844	0.585809			200 vs 200	0.999996	0.861827	0.775341	0.661661	0.500944	0.280251	0.0242294	0.00749779
		I_inv (global, rare U vs common R)											I_inv (global, rare TFT vs common R)											I_inv (global, rare 2TFT vs common R)
		Cell density (U:R)	20 vs 20	1.06254	1.05009	1.02959	1.03132	1.03834	1.07861	1.0962	1.15188		Cell density (TFT:R)	20 vs 20	1.03702	1.02773	1.01825	1.02806	1.07066	1.11218	1.14895	1.1958		Cell density (2TFT:R)	20 vs 20	1.03332	1.03795	1.0545	1.06542	1.10328	1.14447	1.17486	1.2011
			50 vs 50	1.03057	1.00358	0.94669	0.921994	0.906903	0.925379	1.02483	1.08913			50 vs 50	0.999147	0.990143	0.980606	1.00259	1.04975	1.12324	1.18457	1.25167			50 vs 50	0.998304	1.02447	1.05391	1.08716	1.15086	1.19245	1.23193	1.2881
			100 vs 100	1.02559	0.97439	0.873613	0.79692	0.773519	0.766792	0.706637	0.797231			100 vs 100	0.996153	0.977476	0.954714	0.942565	1.00036	1.11348	1.2027	1.26372			100 vs 100	0.998992	1.04087	1.08718	1.11492	1.19955	1.24915	1.29194	1.32689
			200 vs 200	1.03409	0.934777	0.665179	0.524096	0.26429	0.27693	0.217523	0.178778			200 vs 200	1.00223	0.947729	0.86047	0.833939	0.861886	1.06653	1.15763	1.33164			200 vs 200	1.00221	1.06087	1.09397	1.13599	1.26337	1.33457	1.36468	1.46771

## Sheet: Supp. Fig 4
Fig S4
Final R-strain frequencies for different 2TFT competitor varients: Additional 2TFT ‘Knockout’ competitions, varying cell density
				Initial cell density (R:2TFT): 25:25									Initial cell density (R:2TFT): 50:50									Initial cell density (R:2TFT): 100:100
					Replicate									Replicate									Replicate
R vs 2TFT	Aiming	Cost saving		k_fire	1	2	3	4	5	Mean	STD		k_fire	1	2	3	4	5	Mean	STD		k_fire	1	2	3	4	5	Mean	STD
	YES	YES		0	0.517945	0.506929	0.507536	0.495881	0.521714	0.510001	0.0101881		0	0.502254	0.495353	0.491147	0.516514	0.487675	0.498589	0.0113987		0	0.509558	0.499336	0.506548	0.490869	0.50507	0.502276	0.00737994
				10	0.430102	0.42188	0.452732	0.451777	0.484883	0.448275	0.0244912		10	0.410238	0.40503	0.426032	0.412328	0.416882	0.414102	0.00791264		10	0.4011	0.374487	0.401716	0.397481	0.398862	0.394729	0.0114435
				30	0.355085	0.408087	0.332792	0.315971	0.357345	0.353856	0.0347621		30	0.360157	0.350418	0.38064	0.301417	0.323152	0.343157	0.0311815		30	0.219197	0.276159	0.288242	0.269454	0.286226	0.267856	0.0282497
				50	0.308895	0.348431	0.329373	0.323625	0.324917	0.327048	0.0142163		50	0.269873	0.235645	0.301721	0.228844	0.231908	0.253598	0.0315687		50	0.205271	0.211009	0.195037	0.261095	0.220619	0.218606	0.025497
				100	0.169554	0.109763	0.216935	0.148569	0.195555	0.168075	0.0416096		100	0.112822	0.0996466	0.10837	0.0780724	0.14286	0.108354	0.0234704		100	0.121936	0.112165	0.0574836	0.115307	0.110757	0.10353	0.0260984
				150	0.0481658	0.0844251	0.0549515	0.0887915	0.0802049	0.0713078	0.018439		150	0.0350002	0.0302812	0.0236191	0.0393838	0.0442063	0.0344981	0.00797664		150	0.0369749	0.0451544	0.0382926	0.0230757	0.0566812	0.0400357	0.0122813
				200	0.0461298	0.0233768	0.0559786	0.0269602	0.0375417	0.0379974	0.0134652		200	0.0084965	0.00643906	0.00834859	0.00473939	0.0238208	0.0103689	0.00767586		200	0.00568711	0.0105052	0.0190054	0.0176152	0.016316	0.0138258	0.00558241
				250	0.0231089	0.0209056	0.00293216	0.0125229	0.00394476	0.0126829	0.00932431		250	0.00419998	0.0299011	0.00467154	0.0115158	0.00469326	0.0109963	0.0109953		250	0.00476002	0.00117971	0.00341151	0.00010118	0.00031614	0.00195371	0.00204408
				Initial cell density (R:2TFT): 25:25									Initial cell density (R:2TFT): 50:50									Initial cell density (R:2TFT): 100:100
					Replicate									Replicate									Replicate
R vs. Random 2TFT	Aiming	Cost saving		k_fire	1	2	3	4	5	Mean	STD		k_fire	1	2	3	4	5	Mean	STD		k_fire	1	2	3	4	5	Mean	STD
	NO	YES		0	0.474159	0.497852	0.486234	0.48964	0.497282	0.489034	0.00968588		0	0.485692	0.516545	0.48693	0.501703	0.496059	0.497386	0.0125853		0	0.484979	0.49921	0.511501	0.49504	0.492828	0.496712	0.00975344
				10	0.538301	0.566612	0.544328	0.592901	0.591937	0.566816	0.0256435		10	0.586454	0.607428	0.57172	0.599509	0.588014	0.590625	0.013628		10	0.637984	0.644942	0.63473	0.662963	0.634518	0.643027	0.0119139
				30	0.662748	0.692645	0.686831	0.63415	0.593856	0.654046	0.040802		30	0.681901	0.720619	0.668886	0.692516	0.732298	0.699244	0.0265384		30	0.757968	0.806032	0.786486	0.798474	0.815826	0.792957	0.0223077
				50	0.570664	0.567518	0.576072	0.621655	0.715478	0.610277	0.0627776		50	0.735818	0.778378	0.761157	0.721775	0.727208	0.744867	0.024059		50	0.854601	0.867206	0.802834	0.826467	0.874642	0.84515	0.0299385
				100	0.586103	0.624918	0.522311	0.665948	0.718651	0.623586	0.0749918		100	0.738326	0.69784	0.790395	0.805785	0.675131	0.741495	0.0566667		100	0.934273	0.89093	0.930975	0.910934	0.831476	0.899718	0.0419256
				150	0.531524	0.471087	0.505487	0.493305	0.489886	0.498258	0.0223149		150	0.810563	0.769792	0.760418	0.775978	0.614282	0.746207	0.076142		150	0.864873	0.849955	0.840781	0.793353	0.899214	0.849635	0.0385239
				200	0.345805	0.479231	0.358715	0.352776	0.42788	0.392881	0.0584661		200	0.506157	0.536921	0.538261	0.51146	0.546007	0.527761	0.017745		200	0.938379	0.851191	0.765376	0.739313	0.838067	0.826465	0.078419
				250	0.220715	0.241982	0.296125	0.243433	0.274437	0.255338	0.0297793		250	0.448292	0.448028	0.395198	0.435423	0.446213	0.434631	0.0226706		250	0.552861	0.699141	0.741124	0.689338	0.786081	0.693709	0.0875608
				Initial cell density (R:2TFT): 25:25									Initial cell density (R:2TFT): 50:50									Initial cell density (R:2TFT): 100:100
					Replicate									Replicate									Replicate
R vs. Profligate 2TFT	Aiming	Cost saving		k_fire	1	2	3	4	5	Mean	STD		k_fire	1	2	3	4	5	Mean	STD		k_fire	1	2	3	4	5	Mean	STD
	YES	NO		0	0.499652	0.495215	0.515447	0.505722	0.512221	0.505651	0.00842657		0	0.501458	0.50558	0.498128	0.494533	0.495317	0.499003	0.0045722		0	0.493412	0.489725	0.497938	0.500544	0.498396	0.496003	0.00436492
				10	0.452303	0.47722	0.440309	0.447787	0.453706	0.454265	0.0138547		10	0.442098	0.417972	0.453405	0.451514	0.435068	0.440011	0.0143722		10	0.403868	0.400624	0.454797	0.39973	0.418489	0.415502	0.0232296
				30	0.379327	0.516239	0.42741	0.44379	0.435951	0.440543	0.0491972		30	0.431019	0.475487	0.421711	0.412154	0.486916	0.445457	0.0335487		30	0.388105	0.386167	0.345004	0.391482	0.405446	0.383241	0.0226675
				50	0.40786	0.459404	0.445614	0.427751	0.395399	0.427206	0.0262764		50	0.393474	0.397575	0.35444	0.352278	0.376686	0.374891	0.02117		50	0.337833	0.330894	0.409826	0.273261	0.355666	0.341496	0.0491212
				100	0.479939	0.43796	0.403856	0.39627	0.431408	0.429887	0.0330921		100	0.316694	0.480408	0.45204	0.324552	0.36072	0.386883	0.0749807		100	0.302431	0.327254	0.394427	0.431476	0.334727	0.358063	0.0531517
				150	0.458512	0.469994	0.397523	0.414866	0.344153	0.41701	0.0505525		150	0.410527	0.33975	0.417315	0.433945	0.360379	0.392383	0.0402264		150	0.415052	0.316534	0.355777	0.393615	0.449781	0.386152	0.0517418
				200	0.491302	0.394161	0.36471	0.405555	0.396967	0.410539	0.0476975		200	0.374947	0.355073	0.251686	0.438212	0.43128	0.37024	0.0752549		200	0.395553	0.308153	0.418217	0.520197	0.366523	0.401728	0.0780072
				250	0.417747	0.528682	0.447876	0.4758	0.433066	0.460634	0.0436538		250	0.437064	0.399679	0.403619	0.497631	0.452193	0.438037	0.0400272		250	0.426882	0.485037	0.50404	0.466277	0.32693	0.441833	0.0702853
				Initial cell density (R:2TFT): 25:25									Initial cell density (R:2TFT): 50:50									Initial cell density (R:2TFT): 100:100
					Replicate									Replicate									Replicate
R vs. Random Profligate 2TFT	Aiming	Cost saving		k_fire	1	2	3	4	5	Mean	STD		k_fire	1	2	3	4	5	Mean	STD		k_fire	1	2	3	4	5	Mean	STD
	NO	NO		0	0.507933	0.48352	0.500746	0.528136	0.49204	0.502475	0.0170252		0	0.512697	0.497798	0.491189	0.49409	0.501055	0.499366	0.00833259		0	0.49715	0.49887	0.497873	0.498633	0.502669	0.499039	0.00213882
				10	0.586967	0.590641	0.573061	0.579105	0.56812	0.579579	0.00936694		10	0.638553	0.598245	0.613537	0.617312	0.626088	0.618747	0.0149643		10	0.64236	0.638592	0.61671	0.686366	0.657921	0.64839	0.0258313
				30	0.717043	0.675859	0.630273	0.673736	0.61424	0.66223	0.0407642		30	0.78241	0.773235	0.69361	0.805628	0.767067	0.76439	0.0421918		30	0.860299	0.832778	0.857591	0.869464	0.845193	0.853065	0.0142762
				50	0.736059	0.620538	0.732191	0.758829	0.708247	0.711173	0.0537479		50	0.807509	0.874221	0.853722	0.836058	0.856025	0.845507	0.0251779		50	0.925184	0.91268	0.908302	0.871652	0.916688	0.906901	0.0206632
				100	0.817483	0.875109	0.89946	0.742523	0.763981	0.819711	0.0680029		100	0.857773	0.927322	0.906406	0.854522	0.878641	0.884933	0.0314642		100	0.970093	0.959564	0.976057	0.938449	0.989474	0.966728	0.0191492
				150	0.869316	0.74456	0.796299	0.837678	0.906533	0.830877	0.0630353		150	0.946921	0.973546	0.937651	0.930162	0.924574	0.942571	0.0192385		150	0.979671	0.966155	0.974599	0.985904	0.981935	0.977653	0.00761603
				200	0.906779	0.925462	0.959666	0.85315	0.915642	0.91214	0.0385907		200	0.963359	0.977138	0.961708	0.980243	0.924108	0.961311	0.0223455		200	0.981451	0.98366	0.982961	0.972457	0.996228	0.983351	0.0084905
				250	0.90701	0.903633	0.891079	0.911202	0.891752	0.900935	0.00909756		250	0.917656	0.958411	0.982172	0.991008	0.998487	0.969547	0.0326886		250	0.99099	0.971952	0.998384	0.988184	0.989252	0.987752	0.00969022

## Sheet: Supp. Fig 5
Fig S5
Local invasion indices traces for different competitor pairings: example to illustrate non-transitive dynamics
Conditions: 50:50, N_hits=2, c = 0.001, c_upfront = 0.05
Local invasion index			k_fire,R [firings cell^-1 h^-1]
	Competitors		0	10	30	50	100	150	200	250
	U vs R		0.950724	1.01448	1.12245	1.18089	1.23084	1.20225	1.05147	0.977453
	R vs U		1.05183	0.985726	0.890908	0.846819	0.812451	0.831774	0.951048	1.02307
	R vs 2TFT		1.00002	0.938975	0.874668	0.821792	0.64471	0.446001	0.214115	0.125408
	2TFT vs R		0.999983	1.06499	1.14329	1.21685	1.55109	2.24215	4.67038	7.97397
	U vs U		1
	2TFT vs 2TFT		1
	U vs 2TFT		1.05183
	2TFT vs U		0.950724
			k_fire (R1) [firings cell^-1 h^-1]
	R1 vs R2		0	10	30	50	75	100	125	150	175	200	225	250
	k_fire (R2)	0	1.00002	0.917599	0.841858	0.781899	0.74932	0.795224	0.768861	0.757904	0.828572	0.857963	0.881009	0.923486
		10	1.08052	0.998382	0.875247	0.815261	0.780535	0.763294	0.762252	0.786445	0.815035	0.827275	0.861413	0.94908
		30	1.23126	1.13594	1.00728	0.916146	0.86437	0.807278	0.849655	0.856976	0.87481	0.898299	0.927501	1.00283
		50	1.24229	1.27078	1.06393	1.00169	0.939285	0.91042	0.890617	0.912783	0.927297	0.958252	0.976575	1.05254
		75	1.30567	1.26152	1.1594	1.0572	0.993166	0.977383	0.959568	0.975092	0.988337	1.01047	1.07989	1.10161
		100	1.32403	1.29078	1.18613	1.08234	1.03316	0.989927	0.988125	0.99915	1.01481	1.03922	1.08465	1.15208
		125	1.31838	1.30984	1.20529	1.09919	1.02796	1.0182	0.99359	0.988349	1.02325	1.06449	1.10682	1.17663
		150	1.27351	1.26042	1.15238	1.07618	1.03012	1.013	0.991442	1.00041	1.03111	1.04519	1.098	1.14995
		175	1.27986	1.20995	1.13474	1.0844	1.01993	1.01271	0.972732	0.956614	1.00182	1.04449	1.05471	1.10567
		200	1.2189	1.13485	1.13169	1.07343	0.991267	0.978023	0.961653	0.940931	0.960897	1.00561	1.03189	1.09172
		225	1.12232	1.16397	1.0647	0.982786	0.942454	0.906702	0.914888	0.921583	0.919744	0.950162	1.00907	1.07157
		250	1.04695	1.05738	1.01533	0.934955	0.897276	0.856756	0.85279	0.857007	0.872091	0.921802	0.954939	1.00546
	Note: R1 vs R2 data are identical to those shown in Fig. 1D

## Sheet: Supp. Fig 6
Fig S6
T6SS firing events per P. aeruginosa PAO1 cell in contact with V. cholerae 2740‐80
	Vs. T6SS+ V. cholerae					Vs. T6SS- (Δhcp1 Δhcp2) V. cholerae
	20180403 (Replicate 1)	Pseudomonas	T6SS events	T6SS Events per cell		20180403 (Replicate 1)	Pseudomonas	T6SS events	T6SS Events per cell
	Wt_JS93_5min_2s1	1029	31	0.0301263		Wt_JS107_5min_2s1	489	7	0.0143149
	Wt_JS93_5min_2s2	223	38	0.170404		Wt_JS107_5min_2s2	93	0	0
	Wt_JS93_5min_2s3	275	63	0.229091		Wt_JS107_5min_2s3	437	15	0.0343249
	Wt_JS93_5min_2s4	309	80	0.2589		Wt_JS107_5min_2s4	412	2	0.00485437
	Wt_JS93_5min_2s5	1715	198	0.115452		Wt_JS107_5min_2s5	341	1	0.00293255
	Wt_JS93_5min_2s6	806	209	0.259305
	Wt_JS93_5min_2s7	1254	346	0.275917
	Wt_JS93_5min_2s8	386	157	0.406736
	Wt_JS93_5min_2s9	319	143	0.448276
	Wt_JS93_5min_2s10	416	194	0.466346
	20180403 (Replicate 2)					20180403 (Replicate 2)
	Wt_JS93_5min_2s1	326	52	0.159509		Wt_JS107_5min_2s1	1342	3	0.00223547
	Wt_JS93_5min_2s2	1050	110	0.104762		Wt_JS107_5min_2s2	1676	5	0.00298329
	Wt_JS93_5min_2s3	800	106	0.1325		Wt_JS107_5min_2s3	856	0	0
	Wt_JS93_5min_2s4	1402	348	0.248217		Wt_JS107_5min_2s4	560	0	0
	Wt_JS93_5min_2s5	956	279	0.291841		Wt_JS107_5min_2s5	367	1	0.0027248
		11266					6573
			Average	0.239825				Average	0.00643703
			SD	0.127625	53.2157			SD	0.0106576	165.566

[truncated: 6 more sheets: Supp. Fig 7, Supp. Fig 8, Supp. Fig 9, Supp. Fig 10, Supp. Fig 11, Supp. Fig 12]
